# Supplementary material for: Crystal structure of ethyl 4-(2-chloro­phen­yl)-2-methyl-4H-pyrimido[2,1-b][1,3]benzo­thia­zole-3-carboxyl­ate
Source: Acta Crystallogr E Crystallogr Commun. 2015 Aug 22;71(Pt 9):o669. doi: 10.1107/S2056989015014905 (PMC4555405; doi:10.1107/S2056989015014905)
Supplement: Supplementary file 1 [file e-71-0o669-sup1.cif]

##############################################################################
#                                                                            #
# This CIF contains the data in a paper accepted for publication in          #
# Acta Crystallographica Section E. It conforms to the requirements of       #
# Notes for Authors for Acta Crystallographica Section E, and has been       #
# peer reviewed under the auspices of the IUCr Commission on Journals.       #
#                                                                            #
# Full details of the Crystallographic Information File format               #
# are given in the paper "The Crystallographic Information File (CIF):       #
# a New Standard Archive File for Crystallography" by S. R. Hall, F. H.      #
# Allen and I. D. Brown [Acta Cryst. (1991), A47, 655-685].                  #
#                                                                            #
# The current version of the core CIF dictionary is obtainable from          #
# ftp://ftp.iucr.org/pub/cif_core.dic.                                       #
#                                                                            #
# Software is freely available for graphical display of the structure(s)     #
# in this CIF. For information consult the CIF software page                 #
# http://www.iucr.org/resources/cif/software.                                #
#                                                                            #
# This file may be used for bona fide research purposes within the           #
# scientific community so long as proper attribution is given to the journal # 
# article from which it was obtained.                                        #
#                                                                            #
##############################################################################
data_I
_audit_creation_method     SHELXL-97
_database_code_depnum_ccdc_archive     'CCDC 1406433'
_chemical_name_systematic
;\
Ethyl 4-(2-chlorophenyl)-2-methyl-4<i>H</i>-pyrimido[2,1-<i>b</i>][1,3]\
benzothiazole- 3-carboxylate
;
_chemical_name_common     ?
_chemical_formula_moiety     'C20 H17 Cl N2 O2 S'
_chemical_formula_sum     'C20 H17 Cl N2 O2 S'
_chemical_formula_iupac     'C20 H17 Cl N2 O2 S'
_chemical_formula_weight     384.87
_chemical_melting_point     ?
_symmetry_cell_setting     triclinic
_symmetry_space_group_name_H-M     'P -1'
_symmetry_space_group_name_Hall     '-P 1'
loop_
    _symmetry_equiv_pos_as_xyz
    'x, y, z'
    '-x, -y, -z'
_cell_length_a     8.9049(8)
_cell_length_b     8.9275(10)
_cell_length_c     12.3564(11)
_cell_angle_alpha     88.434(8)
_cell_angle_beta     83.536(7)
_cell_angle_gamma     66.201(10)
_cell_volume     892.90(15)
_cell_formula_units_Z     2
_cell_measurement_reflns_used     1737
_cell_measurement_theta_min     4.1020
_cell_measurement_theta_max     27.4380
_cell_measurement_temperature     293(2)
_exptl_crystal_description     block
_exptl_crystal_colour     colourless
_exptl_crystal_size_max     0.30
_exptl_crystal_size_mid     0.20
_exptl_crystal_size_min     0.20
_exptl_crystal_density_diffrn     1.431
_exptl_crystal_density_meas     ?
_exptl_crystal_density_method     'not measured'
_exptl_crystal_F_000     400
_exptl_absorpt_coefficient_mu     0.348
_exptl_absorpt_correction_type     multi-scan
_exptl_absorpt_process_details
;
(CrysAlis PRO; Oxford Diffraction, 2010)
;
_exptl_absorpt_correction_T_min     0.87972
_exptl_absorpt_correction_T_max     1.00000
_diffrn_ambient_temperature     293(2)
_diffrn_radiation_type     MoK\a
_diffrn_radiation_wavelength     0.71073
_diffrn_radiation_source     'fine-focus sealed tube'
_diffrn_radiation_monochromator     graphite
_diffrn_measurement_device_type     'Oxford Diffraction Xcalibur Sapphire3'
_diffrn_measurement_method     '\w scans'
_diffrn_detector_area_resol_mean     16.1049
_diffrn_reflns_number     6440
_diffrn_reflns_av_R_equivalents     0.0334
_diffrn_reflns_av_sigmaI/netI     0.0619
_diffrn_reflns_theta_min     3.94
_diffrn_reflns_theta_max     25.99
_diffrn_reflns_theta_full     25.99
_diffrn_measured_fraction_theta_max     0.996
_diffrn_measured_fraction_theta_full     0.996
_diffrn_reflns_limit_h_min     -10
_diffrn_reflns_limit_h_max     10
_diffrn_reflns_limit_k_min     -10
_diffrn_reflns_limit_k_max     10
_diffrn_reflns_limit_l_min     -9
_diffrn_reflns_limit_l_max     15
_diffrn_standards_number     0
_diffrn_standards_interval_count     0
_diffrn_standards_interval_time     0
_diffrn_standards_decay_%     0
_refine_special_details
;
Refinement of <i>F</i>^2^ against ALL reflections. The weighted <i>R</i>-factor
<i>wR</i> and goodness of fit <i>S</i> are based on <i>F</i>^2^, conventional
<i>R</i>-factors <i>R</i> are based on <i>F</i>, with <i>F</i> set to zero for
negative <i>F</i>^2^. The threshold expression of <i>F</i>^2^ >
\s(<i>F</i>^2^) is used only for calculating <i>R</i>-factors(gt) <i>etc</i>.
and is not relevant to the choice of reflections for refinement.
<i>R</i>-factors based on <i>F</i>^2^ are statistically about twice as large
as those based on <i>F</i>, and <i>R</i>- factors based on ALL data will be
even larger.
;
_reflns_number_total     3477
_reflns_number_gt     2275
_reflns_threshold_expression     I>2\s(I)
_refine_ls_structure_factor_coef     Fsqd
_refine_ls_matrix_type     full
_refine_ls_R_factor_all     0.0887
_refine_ls_R_factor_gt     0.0525
_refine_ls_wR_factor_gt     0.1190
_refine_ls_wR_factor_ref     0.1416
_refine_ls_goodness_of_fit_ref     1.029
_refine_ls_restrained_S_all     1.029
_refine_ls_number_reflns     3477
_refine_ls_number_parameters     237
_refine_ls_number_restraints     0
_refine_ls_hydrogen_treatment     constr
_refine_ls_weighting_scheme     calc
_refine_ls_weighting_details
         'calc w=1/[\s^2^(Fo^2^)+(0.0556P)^2^+0.2350P] where P=(Fo^2^+2Fc^2^)/3'
_atom_sites_solution_hydrogens     geom
_atom_sites_solution_primary     direct
_atom_sites_solution_secondary     difmap
_refine_ls_shift/su_max     0.000
_refine_ls_shift/su_mean     0.000
_refine_diff_density_max     0.635
_refine_diff_density_min     -0.350
_refine_ls_extinction_method     none
_refine_ls_extinction_coef     ?
loop_
    _atom_type_symbol
    _atom_type_description
    _atom_type_scat_dispersion_real
    _atom_type_scat_dispersion_imag
    _atom_type_scat_source
    'C' 'C' 0.0033 0.0016
                         'International Tables Vol C Tables 4.2.6.8 and 6.1.1.4'
    'H' 'H' 0.0000 0.0000
                         'International Tables Vol C Tables 4.2.6.8 and 6.1.1.4'
    'N' 'N' 0.0061 0.0033
                         'International Tables Vol C Tables 4.2.6.8 and 6.1.1.4'
    'O' 'O' 0.0106 0.0060
                         'International Tables Vol C Tables 4.2.6.8 and 6.1.1.4'
    'S' 'S' 0.1246 0.1234
                         'International Tables Vol C Tables 4.2.6.8 and 6.1.1.4'
    'Cl' 'Cl' 0.1484 0.1585
                         'International Tables Vol C Tables 4.2.6.8 and 6.1.1.4'
_computing_data_collection
;
CrysAlis PRO (Oxford Diffraction, 2010)
;
_computing_cell_refinement
;
CrysAlis PRO (Oxford Diffraction, 2010)
;
_computing_data_reduction
;
CrysAlis PRO (Oxford Diffraction, 2010)
;
_computing_structure_solution
;
SHELXS97 (Sheldrick, 2008)
;
_computing_structure_refinement
;
SHELXL97 (Sheldrick, 2008)
;
_computing_molecular_graphics
;
ORTEP-3 for Windows (Farrugia, 2012)
;
_computing_publication_material
;
PLATON (Spek, 2009)
;
loop_
    _atom_site_type_symbol
    _atom_site_label
    _atom_site_fract_x
    _atom_site_fract_y
    _atom_site_fract_z
    _atom_site_U_iso_or_equiv
    _atom_site_adp_type
    _atom_site_calc_flag
    _atom_site_refinement_flags
    _atom_site_occupancy
    _atom_site_symmetry_multiplicity
    _atom_site_disorder_assembly
    _atom_site_disorder_group
    S S7 0.83804(10) 0.01946(11) 0.38623(8) 0.0592(3) Uani d . 1 1 . .
    Cl Cl1 0.02890(10) 0.33670(11) 0.39074(8) 0.0648(3) Uani d . 1 1 . .
    N N9 0.5363(3) 0.0924(2) 0.35456(18) 0.0370(6) Uani d . 1 1 . .
    C C25 0.1519(4) 0.3941(3) 0.2942(2) 0.0431(7) Uani d . 1 1 . .
    C C12 0.4497(3) -0.0172(3) 0.2052(2) 0.0368(7) Uani d . 1 1 . .
    O O16 0.1721(3) 0.0825(2) 0.17927(17) 0.0531(6) Uani d . 1 1 . .
    N N10 0.7388(3) -0.0979(3) 0.2270(2) 0.0503(7) Uani d . 1 1 . .
    C C21 0.4011(4) 0.3408(3) 0.1786(2) 0.0445(7) Uani d . 1 1 . .
    H H21 0.5087 0.2715 0.1531 0.053 Uiso calc R 1 1 . .
    C C8 0.6924(3) -0.0008(3) 0.3117(2) 0.0427(7) Uani d . 1 1 . .
    C C20 0.3121(3) 0.2857(3) 0.2573(2) 0.0345(6) Uani d . 1 1 . .
    C C15 0.3219(4) -0.0328(3) 0.1475(2) 0.0446(7) Uani d . 1 1 . .
    O O19 0.3434(3) -0.1335(3) 0.0766(2) 0.0719(7) Uani d . 1 1 . .
    C C13 0.3919(3) 0.1118(3) 0.2977(2) 0.0341(6) Uani d . 1 1 . .
    H H13 0.3110 0.0911 0.3495 0.041 Uiso calc R 1 1 . .
    C C1 0.5264(3) 0.1829(3) 0.4491(2) 0.0370(7) Uani d . 1 1 . .
    C C11 0.6124(4) -0.1115(3) 0.1764(2) 0.0443(7) Uani d . 1 1 . .
    C C3 0.4058(4) 0.3661(4) 0.6003(3) 0.0553(9) Uani d . 1 1 . .
    H H3 0.3125 0.4372 0.6429 0.066 Uiso calc R 1 1 . .
    C C24 0.0834(4) 0.5496(4) 0.2540(3) 0.0612(10) Uani d . 1 1 . .
    H H24 -0.0238 0.6201 0.2795 0.073 Uiso calc R 1 1 . .
    C C2 0.3873(4) 0.2860(4) 0.5114(2) 0.0473(8) Uani d . 1 1 . .
    H H2 0.2829 0.3019 0.4944 0.057 Uiso calc R 1 1 . .
    C C17 0.0396(4) 0.0912(4) 0.1179(3) 0.0608(9) Uani d . 1 1 . .
    H H17A -0.0047 0.0128 0.1455 0.073 Uiso calc R 1 1 . .
    H H17B 0.0815 0.0642 0.0419 0.073 Uiso calc R 1 1 . .
    C C6 0.6823(4) 0.1580(3) 0.4765(2) 0.0439(7) Uani d . 1 1 . .
    C C14 0.6786(4) -0.2416(4) 0.0879(3) 0.0640(10) Uani d . 1 1 . .
    H H14A 0.6468 -0.3300 0.1087 0.096 Uiso calc R 1 1 . .
    H H14B 0.7969 -0.2819 0.0772 0.096 Uiso calc R 1 1 . .
    H H14C 0.6343 -0.1959 0.0214 0.096 Uiso calc R 1 1 . .
    C C5 0.6991(4) 0.2383(4) 0.5662(3) 0.0561(9) Uani d . 1 1 . .
    H H5 0.8031 0.2214 0.5845 0.067 Uiso calc R 1 1 . .
    C C4 0.5604(4) 0.3422(4) 0.6264(3) 0.0601(9) Uani d . 1 1 . .
    H H4 0.5697 0.3978 0.6861 0.072 Uiso calc R 1 1 . .
    C C23 0.1744(5) 0.5998(4) 0.1761(3) 0.0675(11) Uani d . 1 1 . .
    H H23 0.1283 0.7051 0.1491 0.081 Uiso calc R 1 1 . .
    C C18 -0.0923(5) 0.2586(5) 0.1279(4) 0.0812(12) Uani d . 1 1 . .
    H H18A -0.1419 0.2802 0.2021 0.122 Uiso calc R 1 1 . .
    H H18B -0.1747 0.2677 0.0813 0.122 Uiso calc R 1 1 . .
    H H18C -0.0457 0.3365 0.1069 0.122 Uiso calc R 1 1 . .
    C C22 0.3327(5) 0.4969(4) 0.1373(3) 0.0594(10) Uani d . 1 1 . .
    H H22 0.3932 0.5316 0.0839 0.071 Uiso calc R 1 1 . .
loop_
    _atom_site_aniso_label
    _atom_site_aniso_U_11
    _atom_site_aniso_U_22
    _atom_site_aniso_U_33
    _atom_site_aniso_U_12
    _atom_site_aniso_U_13
    _atom_site_aniso_U_23
    S7 0.0328(4) 0.0641(5) 0.0699(6) -0.0056(4) -0.0153(4) -0.0055(5)
    Cl1 0.0374(5) 0.0726(6) 0.0751(6) -0.0129(4) -0.0018(4) -0.0116(5)
    N9 0.0318(13) 0.0316(11) 0.0424(14) -0.0058(10) -0.0106(11) 0.0003(10)
    C25 0.0382(16) 0.0343(14) 0.0534(19) -0.0077(13) -0.0169(15) -0.0053(13)
    C12 0.0402(16) 0.0244(12) 0.0425(16) -0.0089(12) -0.0075(14) -0.0002(12)
    O16 0.0401(12) 0.0549(12) 0.0632(14) -0.0144(10) -0.0165(11) -0.0126(11)
    N10 0.0361(14) 0.0421(13) 0.0579(17) -0.0002(11) -0.0040(13) -0.0080(13)
    C21 0.0514(19) 0.0383(15) 0.0456(18) -0.0177(14) -0.0141(16) -0.0004(13)
    C8 0.0324(16) 0.0349(14) 0.0517(18) -0.0028(12) -0.0107(14) 0.0046(14)
    C20 0.0341(15) 0.0295(13) 0.0395(16) -0.0100(12) -0.0131(13) -0.0019(12)
    C15 0.0512(19) 0.0349(15) 0.0499(18) -0.0189(14) -0.0085(16) 0.0017(14)
    O19 0.0711(17) 0.0584(14) 0.0851(18) -0.0210(13) -0.0161(15) -0.0285(13)
    C13 0.0299(14) 0.0297(13) 0.0421(16) -0.0097(11) -0.0104(13) 0.0026(12)
    C1 0.0351(16) 0.0344(14) 0.0413(16) -0.0112(12) -0.0152(13) 0.0058(13)
    C11 0.0492(18) 0.0291(14) 0.0487(18) -0.0092(13) -0.0068(15) -0.0011(13)
    C3 0.050(2) 0.0590(19) 0.0467(19) -0.0105(16) -0.0080(16) -0.0088(16)
    C24 0.053(2) 0.0373(17) 0.081(3) 0.0000(16) -0.028(2) -0.0075(17)
    C2 0.0403(17) 0.0554(18) 0.0430(17) -0.0143(15) -0.0111(15) -0.0004(15)
    C17 0.052(2) 0.068(2) 0.074(2) -0.0304(18) -0.0224(19) -0.0030(18)
    C6 0.0400(17) 0.0410(15) 0.0484(18) -0.0121(13) -0.0129(15) 0.0037(14)
    C14 0.058(2) 0.0497(18) 0.068(2) -0.0050(17) -0.0011(19) -0.0180(18)
    C5 0.048(2) 0.064(2) 0.060(2) -0.0208(17) -0.0246(18) 0.0024(18)
    C4 0.065(2) 0.066(2) 0.053(2) -0.0261(19) -0.0207(19) -0.0087(18)
    C23 0.087(3) 0.0312(16) 0.079(3) -0.0107(19) -0.042(2) 0.0046(18)
    C18 0.064(3) 0.082(3) 0.098(3) -0.022(2) -0.043(2) 0.008(2)
    C22 0.092(3) 0.0491(19) 0.051(2) -0.039(2) -0.021(2) 0.0095(16)
_geom_special_details
;
All e.s.d.'s (except the e.s.d. in the dihedral angle between two l.s. planes)
are estimated using the full covariance matrix. The cell e.s.d.'s are taken
into account individually in the estimation of e.s.d.'s in distances, angles
and torsion angles; correlations between e.s.d.'s in cell parameters are only
used when they are defined by crystal symmetry. An approximate (isotropic)
treatment of cell e.s.d.'s is used for estimating e.s.d.'s involving l.s.
planes.
;
loop_
    _geom_bond_atom_site_label_1
    _geom_bond_atom_site_label_2
    _geom_bond_site_symmetry_2
    _geom_bond_distance
    _geom_bond_publ_flag
    S7 C8 . 1.741(3) ?
    S7 C6 . 1.744(3) ?
    Cl1 C25 . 1.735(3) ?
    N9 C8 . 1.353(3) ?
    N9 C1 . 1.413(3) ?
    N9 C13 . 1.481(3) ?
    C25 C24 . 1.376(4) ?
    C25 C20 . 1.394(4) ?
    C12 C11 . 1.360(4) ?
    C12 C15 . 1.462(4) ?
    C12 C13 . 1.536(3) ?
    O16 C15 . 1.338(3) ?
    O16 C17 . 1.448(3) ?
    N10 C8 . 1.296(4) ?
    N10 C11 . 1.394(4) ?
    C21 C22 . 1.385(4) ?
    C21 C20 . 1.389(4) ?
    C21 H21 . 0.9300 ?
    C20 C13 . 1.521(3) ?
    C15 O19 . 1.216(3) ?
    C13 H13 . 0.9800 ?
    C1 C2 . 1.370(4) ?
    C1 C6 . 1.394(4) ?
    C11 C14 . 1.505(4) ?
    C3 C4 . 1.379(4) ?
    C3 C2 . 1.388(4) ?
    C3 H3 . 0.9300 ?
    C24 C23 . 1.370(5) ?
    C24 H24 . 0.9300 ?
    C2 H2 . 0.9300 ?
    C17 C18 . 1.479(5) ?
    C17 H17A . 0.9700 ?
    C17 H17B . 0.9700 ?
    C6 C5 . 1.390(4) ?
    C14 H14A . 0.9600 ?
    C14 H14B . 0.9600 ?
    C14 H14C . 0.9600 ?
    C5 C4 . 1.359(4) ?
    C5 H5 . 0.9300 ?
    C4 H4 . 0.9300 ?
    C23 C22 . 1.374(5) ?
    C23 H23 . 0.9300 ?
    C18 H18A . 0.9600 ?
    C18 H18B . 0.9600 ?
    C18 H18C . 0.9600 ?
    C22 H22 . 0.9300 ?
loop_
    _geom_angle_atom_site_label_1
    _geom_angle_atom_site_label_2
    _geom_angle_atom_site_label_3
    _geom_angle_site_symmetry_1
    _geom_angle_site_symmetry_3
    _geom_angle
    _geom_angle_publ_flag
    C8 S7 C6 . . 91.01(14) ?
    C8 N9 C1 . . 114.1(2) ?
    C8 N9 C13 . . 121.6(2) ?
    C1 N9 C13 . . 123.8(2) ?
    C24 C25 C20 . . 121.5(3) ?
    C24 C25 Cl1 . . 117.2(3) ?
    C20 C25 Cl1 . . 121.3(2) ?
    C11 C12 C15 . . 121.0(2) ?
    C11 C12 C13 . . 121.9(2) ?
    C15 C12 C13 . . 117.1(2) ?
    C15 O16 C17 . . 116.6(2) ?
    C8 N10 C11 . . 115.9(2) ?
    C22 C21 C20 . . 121.3(3) ?
    C22 C21 H21 . . 119.3 ?
    C20 C21 H21 . . 119.3 ?
    N10 C8 N9 . . 127.7(3) ?
    N10 C8 S7 . . 120.5(2) ?
    N9 C8 S7 . . 111.8(2) ?
    C21 C20 C25 . . 117.5(3) ?
    C21 C20 C13 . . 119.1(2) ?
    C25 C20 C13 . . 123.4(3) ?
    O19 C15 O16 . . 121.7(3) ?
    O19 C15 C12 . . 126.3(3) ?
    O16 C15 C12 . . 112.0(2) ?
    N9 C13 C20 . . 110.1(2) ?
    N9 C13 C12 . . 108.4(2) ?
    C20 C13 C12 . . 112.7(2) ?
    N9 C13 H13 . . 108.5 ?
    C20 C13 H13 . . 108.5 ?
    C12 C13 H13 . . 108.5 ?
    C2 C1 C6 . . 120.2(2) ?
    C2 C1 N9 . . 128.0(2) ?
    C6 C1 N9 . . 111.9(2) ?
    C12 C11 N10 . . 123.1(2) ?
    C12 C11 C14 . . 125.1(3) ?
    N10 C11 C14 . . 111.8(3) ?
    C4 C3 C2 . . 121.1(3) ?
    C4 C3 H3 . . 119.5 ?
    C2 C3 H3 . . 119.5 ?
    C23 C24 C25 . . 119.5(3) ?
    C23 C24 H24 . . 120.2 ?
    C25 C24 H24 . . 120.2 ?
    C1 C2 C3 . . 118.5(3) ?
    C1 C2 H2 . . 120.7 ?
    C3 C2 H2 . . 120.7 ?
    O16 C17 C18 . . 109.4(3) ?
    O16 C17 H17A . . 109.8 ?
    C18 C17 H17A . . 109.8 ?
    O16 C17 H17B . . 109.8 ?
    C18 C17 H17B . . 109.8 ?
    H17A C17 H17B . . 108.2 ?
    C5 C6 C1 . . 120.7(3) ?
    C5 C6 S7 . . 128.0(2) ?
    C1 C6 S7 . . 111.2(2) ?
    C11 C14 H14A . . 109.5 ?
    C11 C14 H14B . . 109.5 ?
    H14A C14 H14B . . 109.5 ?
    C11 C14 H14C . . 109.5 ?
    H14A C14 H14C . . 109.5 ?
    H14B C14 H14C . . 109.5 ?
    C4 C5 C6 . . 118.6(3) ?
    C4 C5 H5 . . 120.7 ?
    C6 C5 H5 . . 120.7 ?
    C5 C4 C3 . . 120.9(3) ?
    C5 C4 H4 . . 119.6 ?
    C3 C4 H4 . . 119.6 ?
    C24 C23 C22 . . 120.9(3) ?
    C24 C23 H23 . . 119.5 ?
    C22 C23 H23 . . 119.5 ?
    C17 C18 H18A . . 109.5 ?
    C17 C18 H18B . . 109.5 ?
    H18A C18 H18B . . 109.5 ?
    C17 C18 H18C . . 109.5 ?
    H18A C18 H18C . . 109.5 ?
    H18B C18 H18C . . 109.5 ?
    C23 C22 C21 . . 119.2(4) ?
    C23 C22 H22 . . 120.4 ?
    C21 C22 H22 . . 120.4 ?
loop_
    _geom_torsion_atom_site_label_1
    _geom_torsion_atom_site_label_2
    _geom_torsion_atom_site_label_3
    _geom_torsion_atom_site_label_4
    _geom_torsion_site_symmetry_1
    _geom_torsion_site_symmetry_2
    _geom_torsion_site_symmetry_3
    _geom_torsion_site_symmetry_4
    _geom_torsion
    _geom_torsion_publ_flag
    C11 N10 C8 N9 . . . . -2.2(5) ?
    C11 N10 C8 S7 . . . . 176.9(2) ?
    C1 N9 C8 N10 . . . . 178.7(3) ?
    C13 N9 C8 N10 . . . . -8.7(5) ?
    C1 N9 C8 S7 . . . . -0.4(3) ?
    C13 N9 C8 S7 . . . . 172.18(18) ?
    C6 S7 C8 N10 . . . . -179.5(3) ?
    C6 S7 C8 N9 . . . . -0.3(2) ?
    C22 C21 C20 C25 . . . . -0.7(4) ?
    C22 C21 C20 C13 . . . . 178.5(2) ?
    C24 C25 C20 C21 . . . . 0.4(4) ?
    Cl1 C25 C20 C21 . . . . 178.98(19) ?
    C24 C25 C20 C13 . . . . -178.9(2) ?
    Cl1 C25 C20 C13 . . . . -0.3(4) ?
    C17 O16 C15 O19 . . . . -5.8(4) ?
    C17 O16 C15 C12 . . . . 172.5(2) ?
    C11 C12 C15 O19 . . . . 5.4(5) ?
    C13 C12 C15 O19 . . . . -175.7(3) ?
    C11 C12 C15 O16 . . . . -172.8(3) ?
    C13 C12 C15 O16 . . . . 6.1(4) ?
    C8 N9 C13 C20 . . . . -110.7(3) ?
    C1 N9 C13 C20 . . . . 61.2(3) ?
    C8 N9 C13 C12 . . . . 12.9(3) ?
    C1 N9 C13 C12 . . . . -175.2(2) ?
    C21 C20 C13 N9 . . . . 64.4(3) ?
    C25 C20 C13 N9 . . . . -116.4(3) ?
    C21 C20 C13 C12 . . . . -56.7(3) ?
    C25 C20 C13 C12 . . . . 122.5(3) ?
    C11 C12 C13 N9 . . . . -8.7(4) ?
    C15 C12 C13 N9 . . . . 172.4(2) ?
    C11 C12 C13 C20 . . . . 113.4(3) ?
    C15 C12 C13 C20 . . . . -65.5(3) ?
    C8 N9 C1 C2 . . . . -179.2(3) ?
    C13 N9 C1 C2 . . . . 8.4(4) ?
    C8 N9 C1 C6 . . . . 1.1(3) ?
    C13 N9 C1 C6 . . . . -171.3(2) ?
    C15 C12 C11 N10 . . . . 178.2(3) ?
    C13 C12 C11 N10 . . . . -0.7(4) ?
    C15 C12 C11 C14 . . . . -2.0(5) ?
    C13 C12 C11 C14 . . . . 179.1(3) ?
    C8 N10 C11 C12 . . . . 6.8(4) ?
    C8 N10 C11 C14 . . . . -173.1(3) ?
    C20 C25 C24 C23 . . . . -0.2(4) ?
    Cl1 C25 C24 C23 . . . . -178.8(2) ?
    C6 C1 C2 C3 . . . . 1.1(4) ?
    N9 C1 C2 C3 . . . . -178.6(3) ?
    C4 C3 C2 C1 . . . . -0.5(5) ?
    C15 O16 C17 C18 . . . . -155.2(3) ?
    C2 C1 C6 C5 . . . . -0.8(4) ?
    N9 C1 C6 C5 . . . . 179.0(3) ?
    C2 C1 C6 S7 . . . . 179.0(2) ?
    N9 C1 C6 S7 . . . . -1.3(3) ?
    C8 S7 C6 C5 . . . . -179.4(3) ?
    C8 S7 C6 C1 . . . . 0.9(2) ?
    C1 C6 C5 C4 . . . . -0.2(5) ?
    S7 C6 C5 C4 . . . . -179.9(3) ?
    C6 C5 C4 C3 . . . . 0.8(5) ?
    C2 C3 C4 C5 . . . . -0.5(5) ?
    C25 C24 C23 C22 . . . . 0.3(5) ?
    C24 C23 C22 C21 . . . . -0.6(5) ?
    C20 C21 C22 C23 . . . . 0.9(4) ?
_iucr_refine_instructions_details
;
TITL BTZ-OCL in P-1
CELL  0.71073   8.9049   8.9275  12.3564   88.434   83.536   66.201
ZERR     2.00   0.0008   0.0010   0.0011    0.008    0.007    0.010
LATT   1
SFAC  C    H    N    O    S    CL
UNIT  40   34   4    4    2    2
MERG   2
OMIT    -3.00  52.00
FMAP   2
PLAN   10
ACTA
BOND   $H
CONF
LIST   4
L.S.   4
WGHT    0.055600    0.235000
FVAR      10.13104
CL1   6    0.028898    0.336702    0.390743    11.00000    0.03743    0.07261 =
         0.07506   -0.01161   -0.00176   -0.01290
S7    5    0.838043    0.019461    0.386232    11.00000    0.03276    0.06410 =
         0.06994   -0.00553   -0.01534   -0.00556
N9    3    0.536278    0.092383    0.354559    11.00000    0.03185    0.03158 =
         0.04238    0.00031   -0.01063   -0.00585
N10   3    0.738755   -0.097947    0.226994    11.00000    0.03607    0.04206 =
         0.05790   -0.00796   -0.00399   -0.00016
C1    1    0.526398    0.182889    0.449107    11.00000    0.03506    0.03437 =
         0.04127    0.00580   -0.01521   -0.01116
C2    1    0.387323    0.285986    0.511361    11.00000    0.04032    0.05537 =
         0.04297   -0.00038   -0.01106   -0.01427
AFIX  43
H2    2    0.282870    0.301888    0.494406    11.00000   -1.20000
AFIX   0
C3    1    0.405824    0.366148    0.600283    11.00000    0.05035    0.05901 =
         0.04672   -0.00881   -0.00802   -0.01054
AFIX  43
H3    2    0.312517    0.437187    0.642949    11.00000   -1.20000
AFIX   0
C4    1    0.560354    0.342174    0.626414    11.00000    0.06509    0.06611 =
         0.05287   -0.00866   -0.02069   -0.02605
AFIX  43
H4    2    0.569731    0.397843    0.686080    11.00000   -1.20000
AFIX   0
C5    1    0.699076    0.238322    0.566161    11.00000    0.04766    0.06392 =
         0.05965    0.00238   -0.02458   -0.02080
AFIX  43
H5    2    0.803107    0.221357    0.584533    11.00000   -1.20000
AFIX   0
C6    1    0.682270    0.157970    0.476500    11.00000    0.04001    0.04100 =
         0.04835    0.00372   -0.01286   -0.01212
C8    1    0.692391   -0.000801    0.311678    11.00000    0.03235    0.03495 =
         0.05173    0.00458   -0.01072   -0.00278
C11   1    0.612379   -0.111455    0.176383    11.00000    0.04922    0.02912 =
         0.04865   -0.00107   -0.00677   -0.00916
C12   1    0.449697   -0.017214    0.205204    11.00000    0.04025    0.02441 =
         0.04254   -0.00021   -0.00754   -0.00889
C13   1    0.391933    0.111760    0.297731    11.00000    0.02986    0.02967 =
         0.04207    0.00258   -0.01039   -0.00965
AFIX  13
H13   2    0.310987    0.091111    0.349549    11.00000   -1.20000
AFIX   0
C14   1    0.678587   -0.241598    0.087924    11.00000    0.05794    0.04972 =
         0.06768   -0.01801   -0.00110   -0.00496
AFIX 137
H14A  2    0.646797   -0.329987    0.108710    11.00000   -1.50000
H14B  2    0.796861   -0.281944    0.077192    11.00000   -1.50000
H14C  2    0.634346   -0.195902    0.021428    11.00000   -1.50000
AFIX   0
C15   1    0.321931   -0.032834    0.147498    11.00000    0.05121    0.03488 =
         0.04986    0.00169   -0.00850   -0.01886
O16   4    0.172064    0.082460    0.179266    11.00000    0.04012    0.05486 =
         0.06321   -0.01257   -0.01646   -0.01436
C17   1    0.039584    0.091186    0.117883    11.00000    0.05152    0.06753 =
         0.07354   -0.00302   -0.02240   -0.03039
AFIX  23
H17A  2   -0.004679    0.012805    0.145528    11.00000   -1.20000
H17B  2    0.081523    0.064155    0.041855    11.00000   -1.20000
AFIX   0
C18   1   -0.092252    0.258583    0.127923    11.00000    0.06439    0.08214 =
         0.09771    0.00850   -0.04258   -0.02195
AFIX 137
H18A  2   -0.141873    0.280162    0.202072    11.00000   -1.50000
H18B  2   -0.174693    0.267699    0.081318    11.00000   -1.50000
H18C  2   -0.045744    0.336521    0.106895    11.00000   -1.50000
AFIX   0
O19   4    0.343380   -0.133505    0.076642    11.00000    0.07114    0.05836 =
         0.08507   -0.02848   -0.01612   -0.02104
C20   1    0.312107    0.285726    0.257274    11.00000    0.03412    0.02952 =
         0.03948   -0.00194   -0.01312   -0.01004
C21   1    0.401058    0.340809    0.178593    11.00000    0.05144    0.03833 =
         0.04555   -0.00044   -0.01410   -0.01771
AFIX  43
H21   2    0.508708    0.271502    0.153116    11.00000   -1.20000
AFIX   0
C22   1    0.332669    0.496889    0.137304    11.00000    0.09161    0.04907 =
         0.05109    0.00947   -0.02135   -0.03930
AFIX  43
H22   2    0.393194    0.531601    0.083941    11.00000   -1.20000
C23   1    0.174364    0.599817    0.176114    11.00000    0.08707    0.03120 =
         0.07936    0.00457   -0.04202   -0.01073
AFIX  43
H23   2    0.128302    0.705070    0.149138    11.00000   -1.20000
AFIX   0
C24   1    0.083429    0.549588    0.253982    11.00000    0.05307    0.03732 =
         0.08102   -0.00751   -0.02791   -0.00001
AFIX  43
H24   2   -0.023781    0.620072    0.279473    11.00000   -1.20000
AFIX   0
C25   1    0.151854    0.394130    0.294194    11.00000    0.03823    0.03428 =
         0.05343   -0.00530   -0.01695   -0.00769
HKLF 4
END
;
data_New_Global_Publ_Block
_journal_date_recd_electronic     2015-08-01
_journal_date_accepted     2015-08-09
_journal_name_full     'Acta Crystallographica, Section E'
_journal_year     2015
_journal_volume     71
_journal_issue      9
_journal_page_first     o669
_journal_page_last     o669
_journal_paper_category     HO
_journal_paper_doi     10.1107/S2056989015014905
_journal_coeditor_code     HB7475
_publ_contact_author_name     'Gupta, Vivek K.'
_publ_contact_author_address
;
Post-Graduate Department of Physics & Electronics,
University of Jammu,
Jammu Tawi 180 006,
India
;
_publ_contact_author_email     'vivek_gupta2k2@hotmail.com'
_publ_contact_author_fax     '+911912432051'
_publ_contact_author_phone     '+919419102467'
_publ_section_title
;\
Crystal structure of ethyl
4-(2-chlorophenyl)-2-methyl-4<i>H</i>-pyrimido[2,1-<i>b</i>][1,3]\
benzothiazole-3-carboxylate
;
loop_
    _publ_author_name
    _publ_author_footnote
    _publ_author_address
    'Kumar, Balbir' .
;
Post-Graduate Department of Physics & Electronics,
University of Jammu, Jammu Tawi 180 006, India
;
    'Kour, Manmeet' .
;
Department of Chemistry, University of Jammu,
Jammu Tawi 180 006, India
;
    'Paul, Satya' .
;
Department of Chemistry, University of Jammu,
Jammu Tawi 180 006, India
;
    'Kant, Rajni' .
;
Post-Graduate Department of Physics & Electronics,
University of Jammu, Jammu Tawi 180 006, India
;
    'Gupta, Vivek K.' .
;
Post-Graduate Department of Physics & Electronics,
University of Jammu, Jammu Tawi 180 006, India
;
_publ_section_synopsis     .
