# Supplementary material for: Crystal structure of ethyl 4-(2-chloro­phen­yl)-2-methyl-4H-pyrimido[2,1-b][1,3]benzo­thia­zole-3-carboxyl­ate
Source: Acta Crystallogr E Crystallogr Commun. 2015 Aug 22;71(Pt 9):o669. doi: 10.1107/S2056989015014905 (PMC4555405; doi:10.1107/S2056989015014905)
Supplement: Supplementary file 2 [file e-71-0o669-Isup2.hkl]

#
# h,k,l, Fc-squared, Fo-squared, sigma(Fo-squared) and status flag
#
data_I
_shelx_title ' BTZ-OCL in P-1'
_shelx_refln_list_code          4
_shelx_F_calc_maximum      100.41
_exptl_crystal_F_000       400.00
_reflns_d_resolution_high  0.8109
 
loop_
 _symmetry_equiv_pos_as_xyz
 'x, y, z'
 '-x, -y, -z'
 
_cell_length_a     8.9049
_cell_length_b     8.9275
_cell_length_c    12.3564
_cell_angle_alpha  88.434
_cell_angle_beta   83.536
_cell_angle_gamma  66.201
 
_shelx_F_squared_multiplier     1.000
 
loop_
 _refln_index_h
 _refln_index_k
 _refln_index_l
 _refln_F_squared_calc
 _refln_F_squared_meas
 _refln_F_squared_sigma
 _refln_observed_status
   2   0   0        0.26        2.25      1.01 o
   3   0   0      848.08      784.66     19.28 o
   4   0   0      415.87      424.73      8.22 o
   5   0   0       34.42       30.18      2.85 o
   6   0   0      642.89      626.67     20.30 o
   7   0   0      221.56      208.15     12.94 o
   8   0   0       93.73      100.68      9.93 o
   9   0   0       81.30       86.15     14.72 o
  -9   1   0        2.65        3.71      4.55 o
  -8   1   0      104.12       99.77     10.31 o
  -7   1   0       10.73       10.47      6.22 o
  -6   1   0     1159.28     1225.10     36.62 o
  -5   1   0        2.97       11.57      4.70 o
  -4   1   0       12.97       18.53      1.88 o
  -3   1   0       49.25       56.87      2.29 o
  -2   1   0     1859.09     1882.51     15.75 o
  -1   1   0      138.39      150.50      3.67 o
   2   1   0      167.64      201.90      3.97 o
   3   1   0      801.94      764.68      8.98 o
   4   1   0      115.77       99.74      4.14 o
   5   1   0       82.53       61.64      5.49 o
   6   1   0       55.62       52.22      5.57 o
   7   1   0       72.51       60.37      6.61 o
   8   1   0      555.17      533.05     22.11 o
   9   1   0       94.61       98.27     13.46 o
  10   1   0       68.47       73.45     14.44 o
  -9   2   0       77.97       96.05     16.80 o
  -8   2   0       32.44       49.61      8.14 o
  -7   2   0       77.06       86.70     12.01 o
  -6   2   0       90.56       81.91      8.09 o
  -5   2   0        5.43        3.98      2.21 o
  -4   2   0      345.66      319.17      9.63 o
  -3   2   0     1667.70     1598.16     18.56 o
  -2   2   0       23.71       38.19      2.45 o
  -1   2   0        6.26       12.00      1.61 o
   0   2   0      190.91      183.74      3.44 o
   1   2   0      568.93      640.26      5.34 o
   2   2   0     2235.38     2331.71     14.95 o
   3   2   0      458.29      499.36      7.85 o
   4   2   0        7.91       16.76      2.89 o
   5   2   0       10.95        7.90      3.42 o
   6   2   0       76.26       92.20     10.84 o
   7   2   0      556.15      531.64     27.36 o
   8   2   0        8.88        5.70      3.69 o
   9   2   0        1.98        3.69      4.30 o
  10   2   0        0.90       -4.91      3.88 o
  -8   3   0        3.86        0.56      4.41 o
  -7   3   0       17.56       19.52      5.44 o
  -6   3   0      198.27      191.32     12.90 o
  -5   3   0      311.66      328.53     16.81 o
  -4   3   0        4.02        4.64      1.66 o
  -3   3   0       37.05       30.21      2.64 o
  -2   3   0      514.14      508.74     20.37 o
  -1   3   0      781.77      732.03     17.55 o
   0   3   0     2462.43     2486.54     18.73 o
   1   3   0      443.02      382.37      5.89 o
   2   3   0        0.22        1.34      0.58 o
   3   3   0      144.74      175.01      4.59 o
   4   3   0        7.30        7.96      2.10 o
   5   3   0      240.16      260.74     16.99 o
   6   3   0        0.35       -2.76      3.71 o
   7   3   0      788.52      796.08     34.38 o
   8   3   0      237.05      227.94     20.09 o
   9   3   0       40.99       34.38      8.92 o
  10   3   0        3.18        8.45      4.85 o
  -7   4   0        3.53        3.96      3.38 o
  -6   4   0      232.06      218.26     14.71 o
  -5   4   0       41.62       39.86      6.06 o
  -4   4   0       53.76       55.28      6.53 o
  -3   4   0        0.92       -0.07      1.02 o
  -2   4   0      412.50      431.86     15.01 o
  -1   4   0      492.58      492.15     19.64 o
   0   4   0      135.87      128.13      4.39 o
   1   4   0      322.24      356.71      8.15 o
   2   4   0      438.50      379.66      6.57 o
   3   4   0      184.27      154.61      4.46 o
   4   4   0      479.40      472.98     10.16 o
   5   4   0     1243.05     1265.26     53.38 o
   6   4   0       41.73       40.65      7.82 o
   7   4   0        0.26       -1.15      4.42 o
   8   4   0      305.73      317.39     23.73 o
   9   4   0        1.16       -7.94      6.68 o
  10   4   0        1.77       -2.31      3.83 o
  -6   5   0       15.27        9.11      8.64 o
  -5   5   0       63.28       65.18      8.20 o
  -4   5   0        2.93        6.26      3.15 o
  -3   5   0      821.22      809.38     29.18 o
  -2   5   0      291.73      311.30     11.71 o
  -1   5   0        0.06        1.52      0.78 o
   0   5   0      121.63      140.84      4.55 o
   1   5   0      186.71      236.57      7.81 o
   2   5   0       29.94       26.47      1.82 o
   3   5   0       69.10       63.94      3.05 o
   4   5   0       12.39       13.55      1.87 o
   5   5   0        0.07        5.45      6.14 o
   6   5   0      281.99      290.14     20.71 o
   7   5   0       45.56       33.44      8.01 o
   8   5   0       28.62       34.06      8.04 o
   9   5   0       14.12       12.43      5.78 o
  10   5   0        2.34       -5.00      4.81 o
  -5   6   0       20.92       27.79      5.93 o
  -4   6   0       38.94       43.31      6.48 o
  -3   6   0       43.57       51.37      6.80 o
  -2   6   0      149.04      157.97     10.69 o
  -1   6   0      120.46      123.86     10.94 o
   0   6   0       44.50       47.79      2.99 o
   1   6   0       72.95       69.09      3.33 o
   2   6   0       10.20       11.13      1.43 o
   3   6   0       76.70       87.49      3.76 o
   4   6   0       16.52       11.47      1.73 o
   5   6   0        1.65        8.68      4.52 o
   6   6   0       34.62       37.85      8.23 o
   7   6   0       55.78       49.47      9.95 o
   8   6   0        3.73        3.23      4.51 o
   9   6   0        8.31        6.10      4.98 o
  10   6   0       15.35       12.52      5.75 o
  -4   7   0        3.62        2.89      3.55 o
  -3   7   0        4.33        3.44      2.66 o
  -2   7   0       26.48       25.37      4.66 o
  -1   7   0      174.07      179.63     11.40 o
   0   7   0        8.22        8.36      2.66 o
   1   7   0      115.67      119.98      5.39 o
   2   7   0      159.96      153.98      6.21 o
   3   7   0        9.69        8.17      1.46 o
   4   7   0      210.83      197.63     10.01 o
   5   7   0      186.44      198.17     10.22 o
   6   7   0        0.31        2.89      2.92 o
   7   7   0        0.50        2.53      3.61 o
   8   7   0        0.04       -3.76      4.48 o
   9   7   0        0.01       -1.86      4.11 o
  10   7   0        3.72        1.70      4.00 o
  -3   8   0        0.26        0.16      3.12 o
  -2   8   0       31.57       35.98      6.29 o
  -1   8   0      200.34      219.05     15.07 o
   0   8   0      101.56      100.42      8.57 o
   1   8   0       34.96       37.57      7.94 o
   2   8   0       42.79       51.69      4.35 o
   3   8   0       59.78       56.67      3.89 o
   4   8   0       69.83       77.80      5.11 o
   5   8   0        3.17        7.45      2.92 o
   6   8   0       95.10       95.81      9.21 o
   7   8   0       63.66       70.37     12.03 o
   8   8   0       34.53       42.37     10.27 o
   9   8   0        2.21        9.35      5.60 o
  10   8   0        3.36        3.45      4.78 o
  -2   9   0        3.75       -1.37      4.63 o
  -1   9   0       40.80       42.96      9.90 o
   0   9   0       49.15       70.35     13.43 o
   1   9   0       41.97       61.37     12.26 o
   2   9   0       65.01       64.32     12.23 o
   3   9   0        3.62        3.80      2.25 o
   4   9   0       18.23       19.48      3.15 o
   5   9   0        2.24        1.01      2.92 o
   6   9   0       50.23       47.23      6.49 o
   7   9   0       37.78       46.24      9.78 o
   8   9   0       14.99       11.94      5.41 o
   9   9   0       17.72       17.59      7.48 o
   0  10   0       30.09       53.95     13.34 o
   1  10   0        0.95        3.56      5.74 o
   2  10   0        0.59       -6.83      8.65 o
   3  10   0       43.29       55.51     12.55 o
   4  10   0        1.36       -8.31      6.96 o
   6  10   0        0.06       -3.14      3.95 o
   7  10   0       24.03       20.09      7.05 o
   8  10   0        1.51       -1.25      4.82 o
  -8 -10   1        0.01       -0.12      3.56 o
  -7 -10   1       29.05       30.21      8.43 o
  -6 -10   1        4.83        0.19      3.84 o
  -5 -10   1       12.38       19.25      6.01 o
  -4 -10   1        1.83        6.93      5.19 o
  -3 -10   1        1.31        0.19      4.25 o
  -2 -10   1        0.95       -9.13      8.66 o
  -1 -10   1       23.97       23.42      7.61 o
   0 -10   1       10.69       23.75     10.01 o
  -9  -9   1        0.01       -0.54      3.49 o
  -8  -9   1        8.75        9.52      5.45 o
  -7  -9   1        9.78        6.23      4.47 o
  -6  -9   1        0.20       -2.17      3.85 o
  -5  -9   1      179.18      185.36     17.71 o
  -4  -9   1       18.59       15.47      3.81 o
  -3  -9   1       61.51       52.02     11.06 o
  -2  -9   1       24.90       29.67      8.42 o
  -1  -9   1       32.17       28.70      8.31 o
   0  -9   1       25.62       42.85     10.90 o
   1  -9   1       38.27       51.87     13.15 o
   2  -9   1        0.44       -3.22      6.41 o
  -9  -8   1        4.33        2.55      5.06 o
  -8  -8   1       11.30       20.07      7.50 o
  -7  -8   1       14.52       12.08      5.27 o
  -6  -8   1        4.92       13.60      6.03 o
  -5  -8   1       52.70       58.70      5.14 o
  -4  -8   1       25.10       22.51      3.05 o
  -3  -8   1       16.79       13.63      2.05 o
  -2  -8   1      164.91      169.36      6.75 o
  -1  -8   1        1.15        0.49      5.39 o
   0  -8   1        0.26       -0.61      1.91 o
   1  -8   1        0.64        5.94      2.93 o
   2  -8   1        8.07       11.24      3.94 o
   3  -8   1        0.04        1.82      2.62 o
 -10  -7   1        6.10        4.23      3.77 o
  -9  -7   1        1.07       -9.22      6.79 o
  -8  -7   1        0.25        1.95      3.14 o
  -7  -7   1        0.18        3.26      4.46 o
  -6  -7   1        6.36        6.04      5.13 o
  -5  -7   1      236.41      269.67     10.39 o
  -4  -7   1      297.27      328.89     10.54 o
  -3  -7   1        4.57        4.51      2.05 o
  -2  -7   1       21.90       19.75      2.27 o
  -1  -7   1        9.43       11.28      2.45 o
   0  -7   1        0.06        1.93      1.64 o
   1  -7   1       32.61       41.83      6.29 o
   2  -7   1       71.70       78.59     11.01 o
   3  -7   1       10.79       13.77      3.79 o
   4  -7   1        0.00        0.89      3.31 o
 -10  -6   1       26.06       23.44      8.33 o
  -9  -6   1        3.24        0.85      4.99 o
  -8  -6   1        2.51        5.43      4.81 o
  -7  -6   1       32.32       44.32      9.67 o
  -6  -6   1       32.66       38.57      8.96 o
  -5  -6   1      362.89      369.62     20.76 o
  -4  -6   1        0.09        2.06      1.72 o
  -3  -6   1        1.98        1.58      2.52 o
  -2  -6   1      409.82      408.97     12.63 o
  -1  -6   1      129.64      129.01      6.21 o
   0  -6   1      248.39      282.06      8.86 o
   1  -6   1       41.29       50.96      3.64 o
   2  -6   1       73.08       72.88      8.03 o
   3  -6   1       67.16       60.93      7.40 o
   4  -6   1       60.92       59.08      7.79 o
   5  -6   1      155.86      152.29     12.96 o
   6  -6   1       34.00       39.30      7.29 o
 -10  -5   1        8.87       -1.12      4.26 o
  -9  -5   1        0.73       -1.24      3.64 o
  -8  -5   1      164.90      183.07     18.86 o
  -7  -5   1      254.33      293.12     22.14 o
  -6  -5   1      336.14      328.78     22.19 o
  -5  -5   1      216.40      244.51     17.67 o
  -4  -5   1      233.80      238.77      8.53 o
  -3  -5   1       92.36       80.41      3.84 o
  -2  -5   1       24.51       26.12      2.25 o
  -1  -5   1      396.94      389.72      9.64 o
   0  -5   1      291.70      288.62     11.56 o
   1  -5   1       60.14       59.77      6.02 o
   2  -5   1       49.10       70.27      7.53 o
   3  -5   1        8.07       10.76      3.74 o
   4  -5   1       52.48       51.28      6.64 o
   5  -5   1       21.99       19.00      5.02 o
   6  -5   1       15.00        8.62      4.16 o
 -10  -4   1       26.93       20.58      7.47 o
  -9  -4   1       11.21       -1.35      5.32 o
  -8  -4   1      219.73      230.97     21.22 o
  -7  -4   1        7.17        5.27      4.72 o
  -6  -4   1        4.13        6.04      4.24 o
  -5  -4   1      456.21      477.49     24.19 o
  -4  -4   1      998.74     1020.31     21.39 o
  -3  -4   1       10.53       10.82      1.31 o
  -2  -4   1      129.58      125.61      4.15 o
  -1  -4   1        5.93        3.29      0.90 o
   0  -4   1      814.73      887.46     17.62 o
   1  -4   1      513.23      467.29     14.48 o
   2  -4   1     2272.46     2375.03     48.85 o
   3  -4   1      117.28       96.37      6.17 o
   4  -4   1      101.45       94.94      8.57 o
   5  -4   1      212.62      197.68     12.86 o
   6  -4   1        9.76        2.54      6.61 o
   7  -4   1        3.22        4.71      3.62 o
 -10  -3   1       80.77       82.26     13.75 o
  -9  -3   1        7.37        6.35      3.84 o
  -8  -3   1       12.60       18.25      6.49 o
  -7  -3   1       11.58        6.03      4.18 o
  -6  -3   1        2.22       -2.17      3.03 o
  -5  -3   1       59.62       58.19      8.20 o
  -4  -3   1      194.90      204.34     14.05 o
  -3  -3   1     1024.47     1059.36     16.70 o
  -2  -3   1      940.42      854.36     11.86 o
  -1  -3   1      124.83      103.75      4.02 o
   0  -3   1     1231.33     1284.42     12.52 o
   1  -3   1      119.30      109.29      5.11 o
   2  -3   1      591.81      652.46     23.28 o
   3  -3   1      259.84      253.03      7.95 o
   4  -3   1       31.59       36.37      3.55 o
   5  -3   1      268.36      266.15     13.94 o
   6  -3   1        6.75        0.27      4.83 o
   7  -3   1       28.21       26.86      5.87 o
   8  -3   1        0.55        0.97      3.95 o
 -10  -2   1        3.41       -3.29      3.59 o
  -9  -2   1       32.77       29.34      8.30 o
  -8  -2   1      473.42      447.88     27.42 o
  -7  -2   1      438.28      420.59     24.94 o
  -6  -2   1       46.01       37.18      7.20 o
  -5  -2   1       17.99       24.59      5.55 o
  -4  -2   1       43.94       34.30      5.48 o
  -3  -2   1       17.42       16.75      1.57 o
  -2  -2   1      106.32       99.76      3.07 o
  -1  -2   1     2770.81     2661.68     15.96 o
   0  -2   1      318.01      286.56      5.02 o
   1  -2   1       22.98       25.07      1.84 o
   2  -2   1     1112.65     1140.93     28.47 o
   3  -2   1       25.61       39.68      3.03 o
   4  -2   1        8.88       13.04      2.26 o
   5  -2   1       39.98       27.86      4.83 o
   6  -2   1        2.60        0.66      2.83 o
   7  -2   1       92.34       95.84     13.21 o
   8  -2   1      133.19      148.70     18.80 o
   9  -2   1       44.22       65.62     14.24 o
 -10  -1   1       27.33       20.14      7.14 o
  -9  -1   1        1.54       -0.42      5.70 o
  -8  -1   1        1.38        7.46      3.95 o
  -7  -1   1       95.07       87.14      8.07 o
  -6  -1   1      463.82      429.13     16.07 o
  -5  -1   1      184.16      184.74      9.61 o
  -4  -1   1      316.43      250.63      6.98 o
  -3  -1   1     1703.25     1781.56     30.81 o
  -2  -1   1     2145.11     2121.04     15.45 o
   1  -1   1     6377.75     6210.23     41.23 o
   2  -1   1     2062.97     1985.26     25.13 o
   3  -1   1      126.51      100.49      4.54 o
   4  -1   1        4.36        2.59      1.22 o
   5  -1   1       45.24       44.17      4.96 o
   6  -1   1      379.31      397.99     16.06 o
   7  -1   1       73.73       86.93      8.72 o
   8  -1   1        4.83       10.17      3.48 o
   9  -1   1        1.61       10.13      6.10 o
  -9   0   1       26.95       40.01      7.43 o
  -8   0   1       15.79       18.91      4.61 o
  -7   0   1        8.13        2.19      2.45 o
  -6   0   1        6.09        8.55      3.05 o
  -5   0   1       32.23       36.65      3.47 o
  -4   0   1       12.46       14.78      3.38 o
  -3   0   1     1353.65     1406.83     29.67 o
  -2   0   1      673.63      602.25      7.92 o
   2   0   1      470.76      435.23      4.90 o
   3   0   1      166.99      160.62      3.75 o
   4   0   1      508.75      520.90     10.27 o
   5   0   1       88.28       65.40      4.25 o
   6   0   1      416.00      444.11     16.15 o
   7   0   1      446.10      448.07     17.86 o
   8   0   1        6.97       10.39      4.08 o
   9   0   1       42.77       40.19     10.57 o
  10   0   1       21.28       31.47      9.40 o
  -9   1   1        2.64        1.49      4.45 o
  -8   1   1       68.27       58.76      8.53 o
  -7   1   1       36.81       43.21      9.19 o
  -6   1   1      542.64      489.29     14.81 o
  -5   1   1        0.80        1.67      1.50 o
  -4   1   1       10.93        9.45      2.84 o
  -3   1   1      138.20      147.67      5.19 o
  -2   1   1     1097.34     1085.72     11.28 o
  -1   1   1     2144.38     2156.24     14.48 o
   2   1   1     1029.38      937.34      8.84 o
   3   1   1     2957.07     3081.91     17.74 o
   4   1   1      135.20      125.01      4.34 o
   5   1   1       10.82        8.65      1.43 o
   6   1   1       31.23       32.13      4.42 o
   7   1   1       34.75       33.51      6.08 o
   8   1   1      238.10      264.86     20.79 o
   9   1   1      166.23      187.18     21.25 o
  10   1   1        3.42        9.30      6.32 o
  -8   2   1        9.31       21.66      8.99 o
  -7   2   1       16.47       17.54      4.91 o
  -6   2   1        0.08        3.39      4.04 o
  -5   2   1       92.21       70.29     14.10 o
  -4   2   1      296.35      234.28      9.51 o
  -3   2   1     4190.00     4471.67     50.33 o
  -2   2   1      387.81      322.31     15.50 o
  -1   2   1      109.67      118.20      4.92 o
   0   2   1      163.42      149.41      4.11 o
   1   2   1     1145.12     1235.32     13.29 o
   2   2   1      446.48      485.85      6.29 o
   3   2   1     1138.99     1084.06     16.25 o
   4   2   1      416.67      427.59     10.04 o
   5   2   1      194.82      246.65      8.44 o
   6   2   1      106.61       98.17     10.96 o
   7   2   1       52.47       51.88      8.85 o
   8   2   1       61.74       49.47      9.22 o
   9   2   1        0.10       -3.47      4.95 o
  10   2   1        2.53       -0.65      3.75 o
  -8   3   1        1.38        7.19      6.13 o
  -7   3   1       25.12       29.84      6.13 o
  -6   3   1      118.96      126.99     11.00 o
  -5   3   1        6.34        2.69      2.33 o
  -4   3   1        0.52        3.51      1.22 o
  -3   3   1      358.40      389.24     14.52 o
  -2   3   1       12.46       13.34      2.74 o
  -1   3   1      770.43      808.76     14.20 o
   0   3   1      913.58      793.34     19.82 o
   1   3   1      236.41      247.24      4.66 o
   2   3   1      359.75      330.08      4.68 o
   3   3   1      403.73      392.48      8.29 o
   4   3   1      726.59      841.32     15.92 o
   5   3   1     3158.27     3356.90     42.06 o
   6   3   1      650.89      685.83     30.13 o
   7   3   1      210.24      173.58     16.56 o
   8   3   1        5.45       -2.01      5.69 o
   9   3   1       12.32        5.09      4.20 o
  10   3   1       20.75       16.20      4.87 o
  -7   4   1       56.85       59.61      8.58 o
  -6   4   1      192.05      161.97     12.72 o
  -5   4   1        2.07        1.01      2.71 o
  -4   4   1        4.02        6.83      2.78 o
  -3   4   1        1.13        1.83      1.81 o
  -2   4   1        1.58        0.56      1.67 o
  -1   4   1     1015.93     1128.05     26.71 o
   0   4   1      658.54      617.84     18.14 o
   1   4   1      132.47      121.13      4.23 o
   2   4   1      639.25      636.88      8.71 o
   3   4   1      410.63      422.43     13.13 o
   4   4   1      535.34      575.13     13.64 o
   5   4   1      368.41      423.45     25.90 o
   6   4   1        9.04       13.61      5.41 o
   7   4   1       44.16       39.38      8.16 o
   8   4   1      207.79      207.41     19.44 o
   9   4   1      244.91      243.40     22.79 o
  10   4   1       12.74       23.51      8.09 o
  -6   5   1       29.47       22.55      5.41 o
  -5   5   1       27.73       30.94      6.09 o
  -4   5   1       21.52       27.79      5.20 o
  -3   5   1      206.29      216.75     12.79 o
  -2   5   1      382.92      371.03      9.09 o
  -1   5   1        1.94        1.51      2.16 o
   0   5   1       53.54       56.85      3.02 o
   1   5   1        0.10       -0.38      0.66 o
   2   5   1       57.31       51.41      3.93 o
   3   5   1      553.66      553.81      9.50 o
   4   5   1      375.24      400.90     11.83 o
   5   5   1       37.60       53.10      5.09 o
   6   5   1      148.13      160.67     13.89 o
   7   5   1        3.26       10.45      3.78 o
   8   5   1        4.74        2.97      3.88 o
   9   5   1        5.98        6.76      4.68 o
  10   5   1       15.36       23.80      8.36 o
  -5   6   1       14.12       15.72      4.84 o
  -4   6   1        2.85        0.30      2.53 o
  -3   6   1       85.50       84.21     10.75 o
  -2   6   1      129.03      132.09      6.02 o
  -1   6   1      328.03      347.89     11.31 o
   0   6   1      279.13      275.21     10.73 o
   1   6   1      618.02      662.16     14.38 o
   2   6   1      197.50      222.94      6.43 o
   3   6   1        1.41        0.43      0.80 o
   4   6   1       13.42        7.66      2.25 o
   5   6   1      280.40      277.65     14.73 o
   6   6   1       62.97       75.21      7.43 o
   7   6   1        0.17        1.67      7.58 o
   8   6   1        6.42       -4.89      4.52 o
   9   6   1        3.83       -1.55      5.35 o
  10   6   1       20.44       16.03      6.77 o
  -4   7   1       10.11        7.09      3.07 o
  -3   7   1        0.20        1.82      3.47 o
  -2   7   1       86.69       85.88      7.37 o
  -1   7   1       12.52       15.17      3.13 o
   0   7   1        9.81       11.85      2.66 o
   1   7   1        9.63       14.98      1.99 o
   2   7   1      226.67      212.81      9.38 o
   3   7   1       17.94       12.68      2.43 o
   4   7   1      140.34      135.46      5.75 o
   5   7   1        4.95        0.28      2.35 o
   6   7   1        7.54        7.07      3.35 o
   7   7   1       19.16       21.92      7.80 o
   8   7   1       40.93       44.91      9.58 o
   9   7   1       61.75       83.03     13.99 o
  10   7   1        8.35        8.15      5.03 o
  -3   8   1        3.73        5.95      6.38 o
  -2   8   1      117.65      125.94     19.12 o
  -1   8   1       86.28       98.79     11.17 o
   0   8   1       25.14       32.91      5.36 o
   1   8   1        0.29        1.86      7.64 o
   2   8   1       74.00       72.65      8.06 o
   3   8   1       63.83       69.07      4.87 o
   4   8   1       24.25       30.32      4.03 o
   5   8   1       15.13       11.08      2.46 o
   6   8   1        5.87       11.25      3.03 o
   7   8   1       51.40       59.05      7.85 o
   8   8   1        0.02       -2.80      3.55 o
   9   8   1        0.12        9.96      5.63 o
  10   8   1        4.89       12.67      6.24 o
  -2   9   1       10.94        8.03      5.85 o
  -1   9   1      120.46      146.41     14.28 o
   0   9   1        9.30        5.44      6.90 o
   1   9   1       24.56       32.76      8.33 o
   2   9   1        0.01        2.87      4.10 o
   3   9   1        6.08        9.95      3.10 o
   4   9   1        0.33        2.92      2.31 o
   5   9   1       41.07       40.84      6.69 o
   6   9   1       17.90       24.38      4.94 o
   7   9   1       12.52        7.49      3.78 o
   8   9   1       34.54       54.34     11.24 o
   9   9   1        9.58       12.65      7.08 o
   0  10   1        8.62       12.73      5.31 o
   1  10   1        2.38       -4.83      6.56 o
   2  10   1       15.51        9.47      4.59 o
   3  10   1       13.59       14.92      5.98 o
   4  10   1       33.92       40.50      9.51 o
   5  10   1        9.24        9.20      5.16 o
   6  10   1        5.07       10.96      6.16 o
   7  10   1        9.49       11.15      5.87 o
   8  10   1       57.57       57.78     11.99 o
  -7 -10   2        2.00        0.62      5.27 o
  -6 -10   2        9.67       14.89      6.27 o
  -5 -10   2        0.20        3.14      4.15 o
  -4 -10   2        8.58       -0.12      3.53 o
  -3 -10   2        4.43       12.46      7.02 o
  -2 -10   2       31.20       21.61      4.97 o
  -1 -10   2        1.40        3.02      5.75 o
   0 -10   2      108.89      126.35     19.25 o
  -8  -9   2        0.27        2.39      3.39 o
  -7  -9   2        3.79        3.88      4.68 o
  -6  -9   2        1.60        6.76      4.74 o
  -5  -9   2       28.73       23.42      6.18 o
  -4  -9   2        2.10        0.60      2.88 o
  -3  -9   2       28.29       21.82      4.57 o
  -2  -9   2       11.67       12.15      5.85 o
  -1  -9   2        0.77        0.91      5.00 o
   0  -9   2       44.78       48.77     11.52 o
   1  -9   2       17.52       11.58      7.03 o
   2  -9   2        2.58       -2.66      5.34 o
  -9  -8   2        3.99       14.87      7.05 o
  -8  -8   2        4.41        8.53      5.70 o
  -7  -8   2       30.41       39.86     10.38 o
  -6  -8   2       46.30       49.05      6.48 o
  -5  -8   2       21.96       12.67      3.33 o
  -4  -8   2      183.15      200.84      8.67 o
  -3  -8   2       16.50       13.10      3.05 o
  -2  -8   2       70.14       73.79      4.50 o
  -1  -8   2       25.19       17.61      5.32 o
   0  -8   2       95.36       89.52      8.63 o
   1  -8   2       11.62       11.99      4.21 o
   2  -8   2        0.10       -0.56      2.99 o
   3  -8   2       44.28       41.11      6.88 o
 -10  -7   2        7.79       16.95      8.37 o
  -9  -7   2        0.29        0.74      4.70 o
  -8  -7   2       27.65       41.46      9.94 o
  -7  -7   2       18.57       16.16      6.79 o
  -6  -7   2       92.44       97.45      8.83 o
  -5  -7   2       28.96       19.36      4.19 o
  -4  -7   2       43.16       46.89      4.29 o
  -3  -7   2       51.72       49.40      4.77 o
  -2  -7   2        2.11        1.74      1.43 o
  -1  -7   2      150.58      158.80      7.75 o
   0  -7   2       37.29       46.54      4.24 o
   1  -7   2       73.60       96.19      8.77 o
   2  -7   2       34.27       40.66      8.33 o
   3  -7   2        5.23        2.23      5.63 o
   4  -7   2       21.02       12.97      4.21 o
 -10  -6   2        9.24       13.00      6.31 o
  -9  -6   2       39.48       49.82     11.02 o
  -8  -6   2        5.08       13.14      6.11 o
  -7  -6   2       68.36       87.32     12.92 o
  -6  -6   2      170.53      177.24     17.39 o
  -5  -6   2       89.01       86.60      7.71 o
  -4  -6   2        9.10        7.50      2.96 o
  -3  -6   2        3.38        7.63      1.79 o
  -2  -6   2        0.58        2.00      1.33 o
  -1  -6   2        2.00        5.74      1.97 o
   0  -6   2       50.78       53.72     10.57 o
   1  -6   2      161.61      163.86     10.81 o
   2  -6   2        0.20        1.76      3.08 o
   3  -6   2        4.64        3.01      3.30 o
   4  -6   2        1.43        0.09      2.09 o
   5  -6   2      103.83       99.77     10.66 o
 -10  -5   2        6.84        9.15      5.74 o
  -9  -5   2        3.93       -2.20      3.59 o
  -8  -5   2      184.24      207.66     21.16 o
  -7  -5   2        5.17       10.37      6.36 o
  -6  -5   2       10.20        3.25      3.53 o
  -5  -5   2       10.05        4.66      2.57 o
  -4  -5   2       22.59       23.06      2.75 o
  -3  -5   2       42.93       46.42      3.60 o
  -2  -5   2      222.66      193.36      6.26 o
  -1  -5   2      151.57      138.65      7.83 o
   0  -5   2      103.88      104.81      7.03 o
   1  -5   2       17.08       17.47      3.53 o
   2  -5   2       28.60       23.89      5.93 o
   3  -5   2      241.96      225.74     14.67 o
   4  -5   2      154.97      167.76     12.02 o
   5  -5   2        2.93        2.19      2.72 o
   6  -5   2        6.92        6.21      5.33 o
 -10  -4   2        2.47        6.84      4.65 o
  -9  -4   2       40.29       28.27      7.47 o
  -8  -4   2      269.23      271.54     22.49 o
  -7  -4   2        0.04        3.08      3.59 o
  -6  -4   2       40.51       33.53      7.54 o
  -5  -4   2       16.69       18.82      5.48 o
  -4  -4   2      336.55      328.98      9.79 o
  -3  -4   2      614.35      691.29     12.32 o
  -2  -4   2        4.29        7.35      1.33 o
  -1  -4   2       42.88       52.42      3.07 o
   0  -4   2        0.49        2.70      1.02 o
   1  -4   2      323.90      347.32     12.78 o
   2  -4   2      404.36      396.57     20.75 o
   3  -4   2      163.08      147.18      6.66 o
   4  -4   2       45.81       48.79      6.16 o
   5  -4   2      159.28      148.08     10.97 o
   6  -4   2       69.92       88.80      9.07 o
   7  -4   2        4.06       10.00      6.27 o
 -10  -3   2       63.12       70.37     12.87 o
  -9  -3   2       71.27       66.30     11.72 o
  -8  -3   2      194.15      168.02     17.37 o
  -7  -3   2      310.58      312.54     22.56 o
  -6  -3   2      132.86      114.32     12.65 o
  -5  -3   2      132.80      119.36     12.30 o
  -4  -3   2      688.51      716.92     18.65 o
  -3  -3   2       10.84        9.77      1.45 o
  -2  -3   2       55.06       53.71      2.66 o
  -1  -3   2     3787.98     4053.80     27.92 o
   0  -3   2     2006.99     2359.54     18.29 o
   1  -3   2        3.80        2.97      0.96 o
   2  -3   2      119.54      119.29     10.76 o
   3  -3   2       72.48       64.15      5.74 o
   4  -3   2      602.52      550.33     17.99 o
   5  -3   2     1043.53     1064.05     26.88 o
   6  -3   2       53.49       50.42      6.60 o
   7  -3   2       18.32       19.81      4.90 o
   8  -3   2       25.00       24.70      8.97 o
 -10  -2   2       10.18        2.28      4.08 o
  -9  -2   2        1.64        2.38      3.60 o
  -8  -2   2      106.20      117.01     14.38 o
  -7  -2   2      378.07      386.57     24.09 o
  -6  -2   2       91.80       90.68     11.29 o
  -5  -2   2        1.81        3.93      3.11 o
  -4  -2   2      769.72      778.32     27.23 o
  -3  -2   2       23.36       26.46      2.40 o
  -2  -2   2       11.32        1.57      1.43 o
   0  -2   2     5788.52     6301.88     29.84 o
   1  -2   2        1.96        4.12      1.53 o
   2  -2   2        0.79        4.22      1.62 o
   3  -2   2      118.77      135.41      5.75 o
   4  -2   2       67.76       78.75      6.25 o
   5  -2   2      256.03      250.84     12.03 o
   6  -2   2       61.26       65.68      6.99 o
   7  -2   2      204.61      204.11     12.92 o
   8  -2   2       56.11       64.03     12.75 o
   9  -2   2        1.35        3.46      4.85 o
 -10  -1   2        1.34       -1.83      3.68 o
  -9  -1   2       20.73       21.12      4.73 o
  -8  -1   2       14.71       11.21      3.75 o
  -7  -1   2      573.76      578.08     20.79 o
  -6  -1   2      459.83      405.09     16.22 o
  -5  -1   2      240.50      216.68     11.06 o
  -4  -1   2      408.70      408.42     13.53 o
  -3  -1   2      518.63      528.71     11.51 o
  -2  -1   2      251.32      252.72      6.10 o
  -1  -1   2     6755.72     6861.64     30.92 o
   0  -1   2     1140.23     1055.08     14.68 o
   1  -1   2     1866.42     1917.33     15.84 o
   2  -1   2      353.87      319.94     13.45 o
   3  -1   2      437.43      381.25      6.44 o
   4  -1   2      240.02      237.91     12.99 o
   5  -1   2        0.20       -1.43      1.63 o
   6  -1   2       18.17       11.07      4.59 o
   7  -1   2      894.44      924.20     25.56 o
   8  -1   2      118.03      114.40     15.41 o
   9  -1   2       13.26       16.10      7.36 o
  -9   0   2        2.14        1.14      5.20 o
  -8   0   2        1.24        1.51      4.47 o
  -7   0   2       22.72       22.19      4.39 o
  -6   0   2       30.84       36.28      5.08 o
  -5   0   2      543.55      535.09     16.83 o
  -4   0   2      559.82      479.49     14.33 o
  -3   0   2      229.47      220.87      8.81 o
  -2   0   2       10.02       11.11      2.30 o
  -1   0   2     1203.91     1222.07     13.02 o
   1   0   2     2495.50     2529.17     17.85 o
   2   0   2      262.49      231.85      6.30 o
   3   0   2      375.05      415.67      7.81 o
   4   0   2     1244.11     1229.25     15.11 o
   5   0   2      665.61      657.78     12.82 o
   6   0   2      328.10      315.73     12.82 o
   7   0   2      281.00      281.15     13.62 o
   8   0   2        6.67        7.47      4.13 o
   9   0   2       14.90       13.85      6.62 o
  10   0   2       57.20       76.84     14.10 o
  -9   1   2       46.38       47.84      8.65 o
  -8   1   2       31.61       34.23      5.53 o
  -7   1   2      275.60      261.17     13.88 o
  -6   1   2      295.30      313.19     13.97 o
  -5   1   2        4.77        4.99      4.67 o
  -4   1   2       37.21       47.97      4.69 o
  -3   1   2      853.60      826.57     26.70 o
  -2   1   2     2447.88     2306.29     28.37 o
  -1   1   2     1067.39     1101.38     12.98 o
   0   1   2      425.98      401.80      4.97 o
   1   1   2      607.13      642.79      5.83 o
   2   1   2     2453.27     2599.46     25.03 o
   3   1   2       84.80      101.12      3.20 o
   4   1   2      159.81      192.33      5.72 o
   5   1   2       76.64      117.47      4.44 o
   6   1   2      437.25      433.39     15.91 o
   7   1   2      744.73      751.70     34.51 o
   8   1   2       38.42       38.22      8.91 o
   9   1   2       49.42       52.58     11.31 o
  10   1   2       13.40       11.96      6.21 o
  -8   2   2       33.17       34.70      6.96 o
  -7   2   2      221.35      210.55     15.16 o
  -6   2   2      194.11      154.71      9.57 o
  -5   2   2       93.01       82.35      6.46 o
  -4   2   2      195.79      185.39      8.47 o
  -3   2   2       19.82       15.70      2.33 o
  -2   2   2      291.53      334.34      8.02 o
  -1   2   2     1201.94     1263.33     24.77 o
   0   2   2      678.98      646.10     10.38 o
   1   2   2    10082.18     9742.95     56.22 o
   2   2   2      865.31      812.19     12.67 o
   3   2   2      162.74      151.49      5.07 o
   4   2   2      755.88      770.17     12.54 o
   5   2   2       43.21       41.32      4.62 o
   6   2   2        0.09        1.98      1.72 o
   7   2   2      672.78      702.33     22.61 o
   8   2   2       17.63       19.20      7.12 o
   9   2   2        2.90       -0.72      4.05 o
  10   2   2        1.96        2.66      3.44 o
  -8   3   2       13.92       21.14      6.60 o
  -7   3   2        0.16        4.27      3.08 o
  -6   3   2      188.57      187.47     13.78 o
  -5   3   2        7.26       15.76      5.97 o
  -4   3   2      258.26      232.98     20.40 o
  -3   3   2      108.29      123.98     12.40 o
  -2   3   2      102.42      116.16     11.21 o
  -1   3   2       56.06       46.92      5.01 o
   0   3   2      102.99      105.08      3.27 o
   1   3   2      171.17      174.47      7.94 o
   2   3   2       87.85      101.06      4.34 o
   3   3   2       13.49       16.78      2.11 o
   4   3   2       23.24       13.23      1.90 o
   5   3   2      358.16      424.22     11.27 o
   6   3   2       89.45       77.68      5.43 o
   7   3   2        0.40        2.77      5.00 o
   8   3   2       96.42       89.88     12.23 o
   9   3   2       39.15       39.42      6.44 o
  10   3   2       15.77        8.16      5.80 o
  -7   4   2       91.56      107.04     11.79 o
  -6   4   2        5.47        8.15      2.94 o
  -5   4   2       41.21       32.87      5.29 o
  -4   4   2       13.34        8.39      2.98 o
  -3   4   2       12.51       19.17      3.95 o
  -2   4   2        0.07        1.94      1.98 o
  -1   4   2      103.00       94.17      5.38 o
   0   4   2      275.71      265.34      8.94 o
   1   4   2      122.15      125.85      3.91 o
   2   4   2        0.26       -0.68      1.15 o
   3   4   2       69.34       74.04      3.10 o
   4   4   2       51.24       41.44      2.87 o
   5   4   2      227.49      225.16      7.66 o
   6   4   2       10.31        8.68      2.76 o
   7   4   2       17.93       22.42      4.90 o
   8   4   2        0.14       -0.83      4.70 o
   9   4   2      318.42      348.19     26.34 o
  10   4   2       12.25       14.69      4.96 o
  -6   5   2        1.43       -0.16      3.35 o
  -5   5   2       12.70        6.84      8.82 o
  -4   5   2       33.61       41.00      6.41 o
  -3   5   2        0.23       -3.40      2.69 o
  -2   5   2      207.02      205.38      9.68 o
  -1   5   2       21.00       14.84      3.39 o
   0   5   2        7.54        6.67      2.25 o
   1   5   2     1671.79     1755.41     28.02 o
   2   5   2       41.88       29.27      1.79 o
   3   5   2      793.11      781.70     22.09 o
   4   5   2        7.72        3.50      1.29 o
   5   5   2        2.73        1.34      1.42 o
   6   5   2       27.77       23.59      5.77 o
   7   5   2       49.87       54.83      7.39 o
   8   5   2       26.36       29.98      6.13 o
   9   5   2        3.59        0.18      4.11 o
  10   5   2        5.24        0.72      6.95 o
  -5   6   2       75.53       81.30      9.61 o
  -4   6   2        4.51        6.39      3.48 o
  -3   6   2      207.35      199.82     12.88 o
  -2   6   2      390.60      367.41     10.24 o
  -1   6   2      877.36      873.17     22.91 o
   0   6   2      178.84      186.83      7.66 o
   1   6   2       14.07       18.89      4.30 o
   2   6   2      403.02      446.64      8.11 o
   3   6   2       82.03       85.20      5.41 o
   4   6   2       20.64       22.96      3.82 o
   5   6   2      318.88      360.24     12.70 o
   6   6   2      607.85      668.08     19.90 o
   7   6   2       55.82       58.31      7.43 o
   8   6   2        3.14        5.22      5.16 o
   9   6   2       24.84       30.32      8.63 o
  10   6   2       20.17       16.15      6.78 o
  -4   7   2       18.12       18.45      4.90 o
  -3   7   2        1.55        3.72      3.20 o
  -2   7   2        8.78       15.09      6.01 o
  -1   7   2      327.54      340.70     10.55 o
   0   7   2       10.06        8.39      1.97 o
   1   7   2        0.14       -2.40      3.72 o
   2   7   2        2.86        1.40      1.14 o
   3   7   2        0.22        0.99      2.30 o
   4   7   2       14.02       21.39      3.39 o
   5   7   2       24.30       17.05      2.93 o
   6   7   2       68.86       80.49      6.86 o
   7   7   2        3.50        7.79      3.39 o
   8   7   2       45.06       42.89      7.63 o
   9   7   2       26.45       36.01     10.18 o
  10   7   2       17.60       18.64      7.21 o
  -3   8   2       13.48        1.91      4.58 o
  -2   8   2       72.52       77.05     13.77 o
  -1   8   2       32.31       35.63      7.84 o
   0   8   2        8.51        7.35      2.80 o
   1   8   2        0.07       -4.61      3.08 o
   2   8   2       55.39       51.65      6.80 o
   3   8   2       34.49       31.11      3.23 o
   4   8   2        7.06       11.50      2.50 o
   5   8   2        1.00        0.20      1.91 o
   6   8   2        2.56        0.08      3.33 o
   7   8   2       18.53       21.41      4.43 o
   8   8   2      122.35      157.94     14.10 o
   9   8   2        3.14       13.00      6.87 o
  10   8   2        0.95        9.35      6.25 o
  -1   9   2       52.68       62.04      9.84 o
   0   9   2        2.67       -0.27      2.85 o
   1   9   2       86.66       83.29      8.98 o
   2   9   2      109.24      118.46     10.86 o
   3   9   2        3.47       -0.87      2.16 o
   4   9   2       13.22       15.49      2.92 o
   5   9   2        3.81        2.64      4.62 o
   6   9   2      344.55      396.02     17.87 o
   7   9   2        1.99       10.27      4.37 o
   8   9   2        8.08       11.47      8.76 o
   9   9   2        0.41       10.44      6.07 o
   1  10   2        1.01        8.85      5.70 o
   2  10   2        0.19        6.70      4.52 o
   3  10   2        2.42        1.37      2.54 o
   4  10   2       13.61       20.05      4.61 o
   5  10   2        0.10        5.97      3.90 o
   6  10   2       40.93       49.53      7.63 o
   7  10   2      205.34      205.80     18.57 o
   8  10   2       12.17        7.39      4.13 o
  -7 -10   3        0.28       -0.97      4.07 o
  -6 -10   3        3.41        2.35      3.75 o
  -5 -10   3        2.58        5.67      4.47 o
  -4 -10   3        0.90        0.92      4.19 o
  -3 -10   3        4.13        8.13      6.21 o
  -2 -10   3        0.02        0.20      6.79 o
  -1 -10   3        0.03        4.15      5.87 o
  -8  -9   3        0.24        9.62      6.06 o
  -7  -9   3        2.63        5.93      4.45 o
  -6  -9   3       31.65       42.31      9.97 o
  -5  -9   3        1.73        1.29      2.13 o
  -4  -9   3        0.00       -0.77      3.07 o
  -3  -9   3       11.77       16.07      3.35 o
  -2  -9   3        1.00        4.23      4.74 o
  -1  -9   3       16.88       11.67      7.59 o
   0  -9   3       17.88       23.15      5.32 o
   1  -9   3        4.70        5.90      3.93 o
  -9  -8   3        6.71       11.29      7.38 o
  -8  -8   3        3.37       14.86      6.99 o
  -7  -8   3        0.82       -1.79      4.15 o
  -6  -8   3       10.74        6.51      3.14 o
  -5  -8   3        3.95        0.25      1.77 o
  -4  -8   3        1.59       -1.15      1.84 o
  -3  -8   3      215.77      250.45     11.02 o
  -2  -8   3        5.96       11.09      2.33 o
  -1  -8   3      122.04      127.45      7.70 o
   0  -8   3        0.18        1.34      2.17 o
   1  -8   3        6.09        5.39      6.11 o
   2  -8   3       11.05        6.96      5.11 o
   3  -8   3       11.44       13.57      4.25 o
  -9  -7   3       47.77       64.62     14.33 o
  -8  -7   3        3.97       13.13      7.01 o
  -7  -7   3       62.89       58.29     11.53 o
  -6  -7   3      133.05      132.63     10.66 o
  -5  -7   3       58.16       54.30      6.54 o
  -4  -7   3      177.35      148.94     10.16 o
  -3  -7   3        3.67        5.76      2.14 o
  -2  -7   3        4.83        3.15      1.10 o
  -1  -7   3        0.48        3.57      2.23 o
   0  -7   3      151.38      142.36     10.34 o
   1  -7   3       89.08      105.90      9.41 o
   2  -7   3       36.48       30.21      7.09 o
   3  -7   3        0.03       -0.15      4.01 o
   4  -7   3        0.67        4.00      3.45 o
 -10  -6   3        8.60       20.54      8.21 o
  -9  -6   3       26.45       24.88      8.95 o
  -8  -6   3        0.21        7.14      6.31 o
  -7  -6   3       16.18       35.50      9.07 o
  -6  -6   3      168.53      186.15     13.80 o
  -5  -6   3       41.21       42.60      6.00 o
  -4  -6   3       37.48       32.20      5.89 o
  -3  -6   3        2.32        3.91      2.38 o
  -2  -6   3        0.48       -1.56      1.65 o
  -1  -6   3       62.86       62.96      6.12 o
   0  -6   3       59.81       62.74      6.36 o
   1  -6   3      253.14      280.55     14.81 o
   2  -6   3       71.40       69.93     10.29 o
   3  -6   3       15.31       17.60      6.00 o
   4  -6   3       56.96       57.76      7.80 o
   5  -6   3       24.99       19.02      5.17 o
 -10  -5   3        1.72        5.66      4.96 o
  -9  -5   3       95.37      109.22     16.38 o
  -8  -5   3        1.84        7.38      5.86 o
  -7  -5   3        0.98        5.20      4.24 o
  -6  -5   3        2.82       -0.29      3.82 o
  -5  -5   3       17.41       18.42      4.13 o
  -4  -5   3      444.50      442.01     11.69 o
  -3  -5   3      366.02      351.10     13.64 o
  -2  -5   3      134.38      125.12     19.00 o
  -1  -5   3       23.87       23.35      4.33 o
   0  -5   3       97.47      105.94      5.61 o
   1  -5   3      112.95      113.02      5.72 o
   2  -5   3       84.81       88.16     11.19 o
   3  -5   3       39.33       45.44      8.87 o
   4  -5   3      455.10      466.09     19.93 o
   5  -5   3       32.06       26.38      5.49 o
   6  -5   3       16.61       23.39      5.63 o
 -10  -4   3       65.94       83.39     14.87 o
  -9  -4   3      113.77      122.07     16.56 o
  -8  -4   3        1.61        0.21      4.28 o
  -7  -4   3        1.12       -5.03      4.68 o
  -6  -4   3        3.78        5.01      4.26 o
  -5  -4   3        9.77        6.80      2.91 o
  -4  -4   3      224.74      233.86      8.61 o
  -3  -4   3        3.60        3.32      1.59 o
  -2  -4   3      720.92      685.16     23.59 o
  -1  -4   3     1128.97     1138.49     20.67 o
   0  -4   3        9.75        7.31      3.34 o
   1  -4   3      365.36      371.55      9.49 o
   2  -4   3        2.87        5.63      1.20 o
   3  -4   3       11.53       10.43      4.50 o
   4  -4   3      267.20      257.40     14.05 o
   5  -4   3      132.69      134.11     10.32 o
   6  -4   3      131.66      153.99     14.13 o
   7  -4   3       74.84       83.17     15.18 o
 -10  -3   3        0.38      -10.19      7.34 o
  -9  -3   3       12.90        9.84      5.87 o
  -8  -3   3       60.79       58.03     10.82 o
  -7  -3   3      237.32      229.47     19.79 o
  -6  -3   3      255.50      255.67     19.16 o
  -5  -3   3      189.88      159.50     14.89 o
  -4  -3   3      707.69      713.08     24.17 o
  -3  -3   3      453.28      496.47     14.77 o
  -2  -3   3        0.09       -0.25      0.89 o
  -1  -3   3       16.00       14.67      2.55 o
   0  -3   3     1628.99     1621.57     22.38 o
   1  -3   3      816.16      823.47     13.99 o
   2  -3   3      337.01      344.52     18.73 o
   3  -3   3        0.37        2.35      3.58 o
   4  -3   3        0.59        1.18      2.77 o
   5  -3   3      855.31      883.60     24.14 o
   6  -3   3       96.91      101.52      8.92 o
   7  -3   3        3.27        1.00      4.15 o
   8  -3   3        2.60        9.36      6.62 o
 -10  -2   3        1.98        0.24      4.09 o
  -9  -2   3       14.81       13.92      5.67 o
  -8  -2   3        9.45        8.50      3.69 o
  -7  -2   3       65.80       60.95     10.72 o
  -6  -2   3       10.67        9.00      4.35 o
  -5  -2   3       79.46       55.27      8.87 o
  -4  -2   3        3.56        4.27      2.13 o
  -3  -2   3     1759.88     1695.86     37.28 o
  -2  -2   3       55.83       61.83      4.63 o
  -1  -2   3      331.01      355.27     10.44 o
   0  -2   3      476.55      541.36     10.65 o
   1  -2   3     1601.48     1696.75     38.89 o
   2  -2   3      252.71      237.44      9.38 o
   3  -2   3      329.88      348.68     18.91 o
   4  -2   3      296.02      280.31     11.57 o
   5  -2   3       99.00       94.16      7.42 o
   6  -2   3        5.82        7.58      2.77 o
   7  -2   3       21.84       19.36      7.09 o
   8  -2   3        6.78        2.76      5.87 o
   9  -2   3       43.51       61.93     14.76 o
  -9  -1   3       66.20       49.87     11.17 o
  -8  -1   3        2.11        3.32      3.11 o
  -7  -1   3      314.63      292.59     15.46 o
  -6  -1   3        5.12        5.05      2.73 o
  -5  -1   3       11.77        2.47      4.27 o
  -4  -1   3      307.83      346.92     13.33 o
  -3  -1   3      391.99      430.87     11.03 o
  -2  -1   3       10.26        9.31      1.57 o
  -1  -1   3     1326.68     1269.65     20.58 o
   0  -1   3      119.32      135.17      4.67 o
   1  -1   3     1150.94     1082.44     18.76 o
   2  -1   3     2833.00     2835.75     37.80 o
   3  -1   3      152.12      151.60      6.63 o
   4  -1   3       35.66       32.78      2.51 o
   5  -1   3        3.66        4.19      1.52 o
   6  -1   3        0.75        4.21      3.10 o
   7  -1   3      252.81      305.08     14.32 o
   8  -1   3       87.99       94.51     14.88 o
   9  -1   3        2.04        4.22      4.67 o
  -9   0   3       17.35       13.86      4.38 o
  -8   0   3        5.09        4.61      8.93 o
  -7   0   3       38.39       33.68      5.37 o
  -6   0   3      283.79      276.26     13.78 o
  -5   0   3      425.31      389.31     15.03 o
  -4   0   3     1467.67     1653.76     28.42 o
  -3   0   3      522.13      588.99     21.18 o
  -2   0   3       11.10       18.29      1.98 o
  -1   0   3        9.41       10.35      1.48 o
   0   0   3     1073.45     1193.13     11.08 o
   1   0   3     1423.80     1508.65     10.18 o
   2   0   3     1311.80     1278.53     13.16 o
   3   0   3       88.80       93.80      8.35 o
   4   0   3      697.19      719.38     12.94 o
   5   0   3      373.80      371.43      9.14 o
   6   0   3       92.27       80.93      5.00 o
   7   0   3       50.04       44.73      5.30 o
   8   0   3        3.40        6.76      5.15 o
   9   0   3       44.99       58.62     12.33 o
  10   0   3      141.42      166.02     21.93 o
  -9   1   3       18.87       23.57      9.36 o
  -8   1   3       54.54       54.64     11.78 o
  -7   1   3       15.39       17.12      4.41 o
  -6   1   3        0.37        0.00      4.17 o
  -5   1   3        3.86        4.34      8.79 o
  -4   1   3       13.98       18.23      3.94 o
  -3   1   3      124.50      101.06     11.15 o
  -2   1   3     1399.20     1501.38     21.42 o
  -1   1   3     2017.30     1912.63     14.20 o
   0   1   3        2.85        1.96      1.46 o
   1   1   3     4268.51     4195.52     17.83 o
   2   1   3     3752.55     3688.34     26.59 o
   3   1   3      274.12      314.16     11.85 o
   4   1   3     6487.25     5008.77    829.01 o
   5   1   3       97.52       82.63      4.00 o
   6   1   3       40.07       36.53      4.66 o
   7   1   3       85.28       92.31     17.97 o
   8   1   3       12.91       12.63      4.96 o
   9   1   3        8.38        2.75      3.14 o
  10   1   3        0.39        0.69      4.13 o
  -8   2   3       81.73       88.11     11.09 o
  -7   2   3      136.91      136.79     18.04 o
  -6   2   3        0.07        0.86      4.12 o
  -5   2   3        2.45        1.81      3.38 o
  -4   2   3      139.96      131.93     10.94 o
  -3   2   3        4.72        7.08      1.58 o
  -2   2   3     2164.94     2309.35     75.49 o
  -1   2   3       45.55       54.57      3.05 o
   0   2   3       22.21       21.93      1.50 o
   1   2   3     1585.10     1532.11     18.53 o
   2   2   3     6308.18     6241.27     25.60 o
   3   2   3      649.82      651.85     13.58 o
   4   2   3     1758.21     2044.64     25.72 o
   5   2   3        6.48        8.71      1.81 o
   6   2   3      160.55      128.53     11.83 o
   7   2   3      193.46      187.08      9.34 o
   8   2   3      419.40      412.03     27.13 o
   9   2   3       59.22       58.97     11.53 o
  10   2   3        0.52        5.34      4.58 o
  -8   3   3        0.00        8.98      7.93 o
  -7   3   3        2.25        9.30      7.01 o
  -6   3   3      179.85      184.19     14.01 o
  -5   3   3      222.16      220.29     19.82 o
  -4   3   3      153.81      160.64      7.42 o
  -3   3   3        0.02        1.12      3.73 o
  -2   3   3        0.27        1.26      0.77 o
  -1   3   3      266.12      287.41     11.77 o
   0   3   3        6.46       10.04      1.30 o
   1   3   3     1106.93     1190.94     14.84 o
   2   3   3      109.95       94.24      5.51 o
   3   3   3       75.43       62.76      8.98 o
   4   3   3      851.70      968.97     38.50 o
   5   3   3      174.87      144.53      6.81 o
   6   3   3        4.73        5.16      1.59 o
   7   3   3       21.12       18.89      2.88 o
   8   3   3        3.64        3.56      3.01 o
   9   3   3        6.83        6.48      4.40 o
  10   3   3      105.51      110.51     15.80 o
  -7   4   3       62.79       61.88      9.37 o
  -6   4   3        0.60       -0.45      2.79 o
  -5   4   3        3.96        0.70      3.05 o
  -4   4   3        1.10       -4.86     13.63 o
  -3   4   3      120.05      125.80      9.57 o
  -2   4   3      608.83      635.46     18.95 o
  -1   4   3     1132.17     1188.33     19.53 o
   0   4   3      211.52      181.15      9.42 o
   1   4   3      606.19      654.70     27.40 o
   2   4   3      193.30      201.49     11.07 o
   3   4   3       15.36       10.82      1.60 o
   4   4   3      660.93      619.10     13.54 o
   5   4   3       59.26       51.03      3.71 o
   6   4   3        0.12       -0.72      1.80 o
   7   4   3      104.07       87.09      6.70 o
   8   4   3        2.04       -2.62      2.65 o
   9   4   3       11.13        9.99      5.34 o
  10   4   3        0.11       -6.14      5.41 o
  -6   5   3       11.13       13.76      5.35 o
  -5   5   3        1.78        0.50      4.92 o
  -4   5   3       40.61       41.18      6.34 o
  -3   5   3       74.75       71.97      7.67 o
  -2   5   3      543.28      545.49     18.45 o
  -1   5   3        3.67        2.22      2.30 o
   0   5   3       44.69       51.51      3.91 o
   1   5   3      794.06      777.63     33.28 o
   2   5   3       20.48       12.02      2.96 o
   3   5   3      494.48      490.51     14.70 o
   4   5   3        9.92        8.55      1.54 o
   5   5   3        0.11        0.03      1.26 o
   6   5   3      349.58      354.98     13.41 o
   7   5   3      403.45      428.93     25.76 o
   8   5   3      139.74      151.75      9.31 o
   9   5   3       53.45       66.25      6.81 o
  10   5   3        0.10       -3.30      4.45 o
  -5   6   3       13.23        3.01      3.25 o
  -4   6   3       54.64       67.33      8.59 o
  -3   6   3       47.19       49.42      6.79 o
  -2   6   3       72.24       73.03      7.31 o
  -1   6   3      380.06      388.49     13.19 o
   0   6   3        3.18        3.25      3.50 o
   1   6   3      194.64      204.64      7.62 o
   2   6   3       23.23       19.73      3.29 o
   3   6   3      165.53      161.66      9.80 o
   4   6   3       43.56       43.66      4.88 o
   5   6   3        7.56        4.67      2.54 o
   6   6   3      127.94      132.58      8.58 o
   7   6   3        4.36        4.23      3.50 o
   8   6   3        2.57        7.46      3.97 o
   9   6   3       54.54       50.77      5.99 o
  10   6   3       17.47       16.01      5.97 o
  -4   7   3        6.14       14.39      8.22 o
  -3   7   3        1.94        3.13      3.37 o
  -2   7   3      327.79      346.09     16.83 o
  -1   7   3       27.44       32.05      4.68 o
   0   7   3      155.06      164.47      7.08 o
   1   7   3       37.92       27.30      4.13 o
   2   7   3        4.95        1.94      3.56 o
   3   7   3        1.24       -3.45      2.56 o
   4   7   3       11.29        7.33      3.49 o
   5   7   3       30.71       24.60      5.12 o
   6   7   3       13.72       13.26      2.86 o
   7   7   3        7.26       15.14      3.97 o
   8   7   3       78.77       80.21      9.47 o
   9   7   3       12.12       21.23      6.03 o
  10   7   3        0.37        8.38      6.58 o
  -3   8   3        8.51        9.37      7.09 o
  -2   8   3       23.18       19.52      8.30 o
  -1   8   3       88.15       91.44     10.98 o
   0   8   3       22.43       31.74      4.69 o
   1   8   3        6.13        6.23      2.56 o
   2   8   3       48.92       59.22      7.45 o
   3   8   3       44.18       48.25      5.11 o
   4   8   3        3.03       -0.18      2.22 o
   5   8   3        3.18        6.57      2.25 o
   6   8   3      119.71      116.57      9.15 o
   7   8   3       46.88       44.34      5.78 o
   8   8   3       83.22       93.62      8.93 o
   9   8   3        0.04        6.80      8.95 o
  10   8   3        0.01        3.64      4.56 o
  -1   9   3        0.26        0.87      7.27 o
   0   9   3       31.35       40.97      8.04 o
   1   9   3       73.05       67.51      7.06 o
   2   9   3       10.00        7.84      3.63 o
   3   9   3       63.00       65.86      7.24 o
   4   9   3        8.56        5.51      2.17 o
   5   9   3       80.48       81.26      9.06 o
   6   9   3       28.94       23.97      4.25 o
   7   9   3       90.26       81.14      9.19 o
   8   9   3        9.38       12.33      3.94 o
   9   9   3        1.30        2.81     14.05 o
   1  10   3       16.05       19.74      5.87 o
   2  10   3        0.26       -8.12      7.22 o
   3  10   3       17.01        9.27      5.94 o
   4  10   3       25.55       22.94      4.32 o
   5  10   3       59.31       70.46      7.61 o
   6  10   3        4.99        3.19      9.12 o
   7  10   3        0.26        1.61      2.86 o
   8  10   3        2.98        8.87      5.44 o
  -6 -10   4        1.10       -4.28      4.36 o
  -5 -10   4        7.20        6.31      3.35 o
  -4 -10   4        0.69        3.22      2.65 o
  -3 -10   4       11.10       11.86      6.05 o
  -2 -10   4        3.02       -1.26      5.72 o
  -1 -10   4       15.26       15.03      7.21 o
  -8  -9   4        0.59       13.30      7.95 o
  -7  -9   4       46.23       50.65      7.73 o
  -6  -9   4        0.15       -0.31      2.43 o
  -5  -9   4        3.39        3.57      3.27 o
  -4  -9   4        0.63        1.52      2.96 o
  -3  -9   4        4.09        8.44      2.92 o
  -2  -9   4        7.89        2.45      2.37 o
  -1  -9   4        7.18        7.41      7.23 o
   0  -9   4       18.97       17.17      5.02 o
   1  -9   4        0.97        5.03      9.39 o
  -9  -8   4        1.01       -1.81      5.65 o
  -8  -8   4        5.17        9.96      6.45 o
  -7  -8   4       28.26       23.39      6.93 o
  -6  -8   4        0.54       -1.00      2.15 o
  -5  -8   4       32.02       43.24      6.66 o
  -4  -8   4       25.93       11.03      3.65 o
  -3  -8   4        4.25        3.04      1.91 o
  -2  -8   4        0.14        0.57      1.82 o
  -1  -8   4        4.11        4.76      2.46 o
   0  -8   4        7.19        6.35      3.23 o
   1  -8   4       61.26       81.34      9.25 o
   2  -8   4       18.25       24.67      8.07 o
   3  -8   4        2.74        6.34      4.76 o
  -9  -7   4       69.16      100.69     16.83 o
  -8  -7   4       19.66       38.56     10.65 o
  -7  -7   4        0.18        0.70      2.18 o
  -6  -7   4       15.87       13.33      3.83 o
  -5  -7   4        2.08        2.41      2.27 o
  -4  -7   4       30.82       30.59      5.16 o
  -3  -7   4      253.11      246.22     13.20 o
  -2  -7   4        4.65        3.68      2.22 o
  -1  -7   4        3.03       -0.84      3.78 o
   0  -7   4        5.52        5.97      2.68 o
   1  -7   4       36.94       37.01      7.45 o
   2  -7   4       10.36        7.97      5.51 o
   3  -7   4       18.91       21.13      7.46 o
   4  -7   4        0.52        2.88      3.20 o
 -10  -6   4        5.67       13.43      7.28 o
  -9  -6   4       24.59       28.41      9.80 o
  -8  -6   4       74.97      100.60     15.26 o
  -7  -6   4        3.35        6.82      4.98 o
  -6  -6   4       10.08       11.93      3.78 o
  -5  -6   4       96.85      101.07      9.46 o
  -4  -6   4        1.92        7.46      2.99 o
  -3  -6   4       74.47       70.84      9.60 o
  -2  -6   4       40.67       38.70      5.09 o
  -1  -6   4       22.20       12.96      3.56 o
   0  -6   4       84.48       87.91      7.74 o
   1  -6   4        8.01       15.83      5.50 o
   2  -6   4       10.29       11.35      4.70 o
   3  -6   4        0.60        3.84      3.11 o
   4  -6   4       13.29        8.98      3.81 o
   5  -6   4       64.02       65.57      8.46 o
 -10  -5   4       20.68       16.04      7.40 o
  -9  -5   4       47.38       52.52     12.09 o
  -8  -5   4       62.92       82.87     13.68 o
  -7  -5   4       13.09        9.92      5.07 o
  -6  -5   4        8.47        9.98      4.52 o
  -5  -5   4       16.60       14.21      3.90 o
  -4  -5   4        0.08        1.82      1.92 o
  -3  -5   4      104.93      108.66     11.51 o
  -2  -5   4     1136.09     1181.96     35.32 o
  -1  -5   4      499.88      549.34     16.60 o
   0  -5   4       65.02       67.42      6.14 o
   1  -5   4       88.74       96.04      5.66 o
   2  -5   4       44.41       34.73      7.60 o
   3  -5   4       75.68       76.40     11.26 o
   4  -5   4      273.91      277.32     15.38 o
   5  -5   4       32.65       34.69      5.97 o
   6  -5   4        3.72       11.86      7.17 o
 -10  -4   4       15.99       17.31      7.51 o
  -9  -4   4      108.35      128.63     17.67 o
  -8  -4   4       47.98       64.25     12.53 o
  -7  -4   4        5.97        3.97      3.54 o
  -6  -4   4       39.06       34.74      8.38 o
  -5  -4   4       72.78       61.66      6.91 o
  -4  -4   4       14.90       14.35      2.42 o
  -3  -4   4      227.58      220.20      7.95 o
  -2  -4   4     3888.07     3974.80     61.62 o
  -1  -4   4     3447.14     3507.84     37.22 o
   0  -4   4        0.09        0.27      1.61 o
   1  -4   4       46.95       58.46      5.81 o
   2  -4   4       12.86       20.75      3.06 o
   3  -4   4      145.98      165.25     15.51 o
   4  -4   4      268.90      253.05     13.33 o
   5  -4   4       56.62       56.42      6.93 o
   6  -4   4      401.10      406.38     30.12 o
   7  -4   4       28.99       38.59     11.34 o
 -10  -3   4        3.01       -0.65      3.32 o
  -9  -3   4        1.26        0.98      3.30 o
  -8  -3   4       29.72       24.23      7.93 o
  -7  -3   4      182.46      181.62     18.02 o
  -6  -3   4       37.90       36.15      7.71 o
  -5  -3   4      130.51      114.27      9.15 o
  -4  -3   4        0.65        3.01      2.35 o
  -3  -3   4        3.97        1.47      2.27 o
  -2  -3   4      275.92      275.28     15.80 o
  -1  -3   4     2304.37     2320.29     43.39 o
   0  -3   4      364.04      341.79     10.39 o
   1  -3   4      147.21      161.83      4.91 o
   2  -3   4      410.49      409.56     21.19 o
   3  -3   4        0.01        2.77      3.05 o
   4  -3   4       46.87       48.83      7.89 o
   5  -3   4        2.32        7.81      6.04 o
   6  -3   4      203.66      218.16     21.45 o
   7  -3   4        2.53       -0.76      4.32 o
   8  -3   4       18.32       20.61      8.49 o
  -9  -2   4        1.53       -2.46      4.42 o
  -8  -2   4       44.19       32.45      8.46 o
  -7  -2   4       64.58       65.68     10.51 o
  -6  -2   4      576.54      578.46     29.10 o
  -5  -2   4       20.86       14.05      5.58 o
  -4  -2   4      338.68      299.76     13.32 o
  -3  -2   4      196.52      181.72     13.32 o
  -2  -2   4     2041.63     2145.09     41.26 o
  -1  -2   4        0.13        4.99      2.63 o
   0  -2   4      303.50      302.09      5.40 o
   1  -2   4      108.68       82.58      3.58 o
   2  -2   4      956.10     1017.77     18.42 o
   3  -2   4      828.74      802.14     30.14 o
   4  -2   4      227.24      208.50     10.01 o
   5  -2   4      139.44      146.46      5.37 o
   6  -2   4      740.62      729.18     20.91 o
   7  -2   4        0.32       -0.45      3.36 o
   8  -2   4       23.22       18.61      7.52 o
  -9  -1   4       51.71       46.73      7.34 o
  -8  -1   4      142.87      151.01     13.74 o
  -7  -1   4        9.30        7.89      3.08 o
  -6  -1   4        3.58        4.20      3.58 o
  -5  -1   4       82.71       79.63      7.51 o
  -4  -1   4      557.91      580.04     18.07 o
  -3  -1   4      552.94      565.25     16.81 o
  -2  -1   4        2.93        3.90      1.95 o
  -1  -1   4      708.19      717.58     12.70 o
   0  -1   4      305.57      277.62      7.62 o
   1  -1   4      112.36       82.47      4.20 o
   2  -1   4       16.93       15.92      3.17 o
   3  -1   4      156.96      178.25     13.38 o
   4  -1   4       26.67       33.55      3.72 o
   5  -1   4        1.29       -1.52      1.46 o
   6  -1   4     1447.27     1492.98     19.82 o
   7  -1   4        0.14       -1.71      3.33 o
   8  -1   4        5.12        4.25      5.29 o
   9  -1   4        6.71        5.30      4.51 o
  -9   0   4       16.51       12.36      7.41 o
  -8   0   4       11.42        7.10      4.02 o
  -7   0   4      240.11      214.06     13.58 o
  -6   0   4      143.16      129.50     10.18 o
  -5   0   4      340.85      315.57     14.34 o
  -4   0   4       25.43       36.49      7.59 o
  -3   0   4       89.83      111.86     11.62 o
  -2   0   4     1012.21     1088.72     21.22 o
  -1   0   4      753.53      689.80     10.63 o
   0   0   4     4169.59     4156.29     24.40 o
   1   0   4      255.96      232.23      5.22 o
   2   0   4      250.20      247.44      4.72 o
   3   0   4       73.48       70.14      7.93 o
   4   0   4       33.53       27.77      2.16 o
   5   0   4       70.33       86.28      4.81 o
   6   0   4      500.89      501.73     11.24 o
   7   0   4       30.49       32.59     11.53 o
   8   0   4       24.76       27.43      8.23 o
   9   0   4        0.34        1.42      4.24 o
  -8   1   4        0.13        4.85      6.66 o
  -7   1   4      154.78      141.34     10.87 o
  -6   1   4       12.28       15.31      3.69 o
  -5   1   4       31.81       40.41      6.09 o
  -4   1   4      106.01       86.16      7.28 o
  -3   1   4      551.93      556.19     27.19 o
  -2   1   4       12.45        4.38      3.49 o
  -1   1   4       13.00       10.86      1.42 o
   0   1   4       21.04       20.35      1.29 o
   1   1   4     1441.08     1692.28     13.03 o
   2   1   4     1044.87      995.03      8.24 o
   3   1   4      804.44      763.35     13.46 o
   4   1   4      628.34      626.88     17.28 o
   5   1   4      141.25      114.41     11.56 o
   6   1   4       20.81       22.40      3.31 o
   7   1   4       64.94       65.72      7.08 o
   8   1   4       27.75       32.02      8.73 o
   9   1   4       99.96      116.97     17.03 o
  10   1   4       67.82       87.87     15.33 o
  -8   2   4       45.36       42.23     11.93 o
  -7   2   4       10.50        3.30      4.99 o
  -6   2   4       47.59       44.36      7.42 o
  -5   2   4        0.19        1.19      2.49 o
  -4   2   4       96.17      105.86      7.23 o
  -3   2   4        3.59       11.54      2.53 o
  -2   2   4      137.27      159.30     13.11 o
  -1   2   4      580.32      611.62     12.01 o
   0   2   4      197.54      216.76      4.41 o
   1   2   4      244.18      241.15      4.77 o
   2   2   4       21.46       26.58      1.72 o
   3   2   4      425.55      390.75      8.23 o
   4   2   4       40.07       31.34      2.10 o
   5   2   4      263.54      262.36     22.46 o
   6   2   4      254.58      240.83     11.65 o
   7   2   4        4.55       10.28      5.40 o
   8   2   4      170.64      177.62     19.39 o
   9   2   4        0.50        3.05      4.80 o
  10   2   4        0.40        1.16      4.06 o
  -7   3   4       30.47       42.27     11.94 o
  -6   3   4       63.58       66.66     12.60 o
  -5   3   4      175.46      206.91     20.35 o
  -4   3   4      180.81      165.68      8.07 o
  -3   3   4      126.22      115.92      6.11 o
  -2   3   4        0.20        4.66      1.54 o
  -1   3   4      400.16      374.36     10.23 o
   0   3   4     2144.26     2298.62     21.88 o
   1   3   4        3.52       11.29      1.24 o
   2   3   4     1935.19     2016.06     25.12 o
   3   3   4     1208.85     1287.02     58.48 o
   4   3   4      404.67      384.73     11.82 o
   5   3   4        2.46        3.73      1.99 o
   6   3   4       76.58       84.53      4.66 o
   7   3   4       67.09       77.12      7.36 o
   8   3   4       11.54       11.77      3.73 o
   9   3   4        2.36        8.00      7.37 o
  10   3   4       77.98       84.06     13.81 o
  -7   4   4        0.04        0.96      3.52 o
  -6   4   4       37.88       38.63      7.38 o
  -5   4   4       39.38       30.09      5.97 o
  -4   4   4       26.99       11.82      4.52 o
  -3   4   4        2.95        7.70      3.50 o
  -2   4   4      903.11      847.08     34.60 o
  -1   4   4       49.50       56.31      6.39 o
   0   4   4        1.76        1.75      1.46 o
   1   4   4      275.73      268.92     11.44 o
   2   4   4        0.07       -0.95      1.40 o
   3   4   4       13.64        9.30      3.40 o
   4   4   4      656.94      623.63     43.26 o
   5   4   4      600.28      571.66     38.19 o
   6   4   4       30.44       23.14      7.64 o
   7   4   4       15.29       12.11      3.04 o
   8   4   4       12.22        4.39      2.19 o
   9   4   4        4.02        6.70      7.81 o
  10   4   4       70.65       58.68     11.08 o
  -6   5   4        0.40       -2.24      3.51 o
  -5   5   4        0.07       -1.97      3.09 o
  -4   5   4        6.84        3.18      3.01 o
  -3   5   4        0.09        1.83      2.36 o
  -2   5   4      567.00      556.96     21.09 o
  -1   5   4       35.78       35.62      4.03 o
   0   5   4       94.64       88.01      4.13 o
   1   5   4        9.19       10.33      1.02 o
   2   5   4       28.77       26.31      3.49 o
   3   5   4      161.98      166.38     13.60 o
   4   5   4      107.46       83.73      3.06 o
   5   5   4       40.18       36.50      2.59 o
   6   5   4       11.78       11.52      2.66 o
   7   5   4      335.15      328.95     12.81 o
   8   5   4       65.00       85.70      8.38 o
   9   5   4       20.05       20.21      4.92 o
  10   5   4        9.54       14.46      6.12 o
  -5   6   4       74.18       75.02      9.67 o
  -4   6   4        9.96        5.48      3.51 o
  -3   6   4       22.14       24.97      5.07 o
  -2   6   4      249.19      267.66     14.09 o
  -1   6   4       61.77       69.24      5.82 o
   0   6   4      124.99      136.28      6.96 o
   1   6   4      178.41      152.47      4.71 o
   2   6   4      214.38      225.75     15.39 o
   3   6   4        3.78       -1.63      3.20 o
   4   6   4       99.35      101.50     11.59 o
   5   6   4       70.58       62.20      5.41 o
   6   6   4        9.84        7.53      2.13 o
   7   6   4      364.75      366.84     13.12 o
   8   6   4       24.54       17.16      3.99 o
   9   6   4        0.01       -0.11      2.00 o
  10   6   4       79.64      100.09     17.04 o
  -4   7   4        4.21       10.00      7.26 o
  -3   7   4       14.98       23.26      8.04 o
  -2   7   4       37.84       40.11     10.57 o
  -1   7   4        0.07        2.79      5.95 o
   0   7   4      489.59      547.98     23.68 o
   1   7   4      125.40      116.76     10.27 o
   2   7   4      123.37      129.71     15.01 o
   3   7   4       91.56       84.05      6.44 o
   4   7   4        9.47        3.77      2.45 o
   5   7   4      413.51      450.54     19.22 o
   6   7   4       24.65       16.66      3.82 o
   7   7   4        0.13        0.59      2.79 o
   8   7   4       28.69       32.05      6.93 o
   9   7   4        1.64        4.23      5.72 o
  10   7   4       15.34       32.26     12.34 o
  -2   8   4       30.74       34.84      9.48 o
  -1   8   4       16.79       33.45     12.80 o
   0   8   4       55.58       66.06      6.75 o
   1   8   4      120.83      123.91      8.87 o
   2   8   4       14.38       13.58      3.74 o
   3   8   4       21.54       18.49      3.32 o
   4   8   4       15.77        8.34      2.40 o
   5   8   4      122.03      122.76     10.66 o
   6   8   4      351.98      340.67     31.72 o
   7   8   4        2.76        4.56      3.08 o
   8   8   4       60.54       73.13     10.13 o
   9   8   4        2.63       18.14      8.98 o
  -1   9   4        0.00        8.21      5.16 o
   0   9   4       13.58       10.38      5.74 o
   1   9   4        2.81       -2.23      2.71 o
   2   9   4       76.93       73.60      7.20 o
   3   9   4        3.57       -0.12      2.48 o
   4   9   4        2.67        0.56      2.04 o
   5   9   4       20.04       19.11      4.93 o
   6   9   4       92.24       68.22      8.68 o
   7   9   4        4.80        8.31      4.32 o
   8   9   4        2.28       14.30      5.56 o
   9   9   4        0.57        9.91      8.32 o
   1  10   4        0.62        0.89      3.61 o
   2  10   4        0.86       -5.36      4.30 o
   3  10   4        7.29        1.44      2.10 o
   4  10   4        1.85       -2.10      2.02 o
   5  10   4       24.02       25.84      4.61 o
   6  10   4        9.14       -0.28      6.03 o
   7  10   4       22.02       22.30      7.32 o
  -5 -10   5        0.38       -0.67      2.77 o
  -4 -10   5       10.56       11.87      4.30 o
  -3 -10   5        0.69       -0.82      3.35 o
  -2 -10   5       15.61       21.21      7.68 o
  -7  -9   5       21.52       27.19      6.18 o
  -6  -9   5        5.66        7.56      3.81 o
  -5  -9   5        0.29       -0.79      3.40 o
  -4  -9   5        3.34        1.86      2.92 o
  -3  -9   5        2.10        7.43      2.98 o
  -2  -9   5        1.56        3.27      4.24 o
  -1  -9   5        7.86        5.99      2.95 o
   0  -9   5       15.06       26.35      5.88 o
   1  -9   5       14.57       14.13      6.73 o
  -8  -8   5        4.23        2.32      4.80 o
  -7  -8   5       11.55        8.10      3.68 o
  -6  -8   5        4.46        4.12      2.37 o
  -5  -8   5        7.33        7.44      3.58 o
  -4  -8   5       23.41       24.05      4.73 o
  -3  -8   5       16.12        8.96      2.75 o
  -2  -8   5        3.87        4.65      4.18 o
  -1  -8   5       20.37       14.67      3.93 o
   0  -8   5       55.71       49.88     13.20 o
   1  -8   5       75.28       69.19      9.02 o
   2  -8   5        7.32       17.39      7.25 o
   3  -8   5       17.46       21.98      8.00 o
  -9  -7   5        2.51        3.45      6.98 o
  -8  -7   5       10.80       11.06      6.73 o
  -7  -7   5        0.08       -0.96      3.20 o
  -6  -7   5        0.08        1.57      2.57 o
  -5  -7   5      123.52      149.24     13.07 o
  -4  -7   5        8.15        8.23      3.78 o
  -3  -7   5       40.63       41.99      8.56 o
  -2  -7   5        0.54        0.25      2.43 o
  -1  -7   5        3.63        3.21      2.84 o
   0  -7   5        8.33        4.67      2.82 o
   1  -7   5       67.82       71.69     10.89 o
   2  -7   5        0.11        0.21      3.36 o
   3  -7   5       25.89       28.68      8.81 o
   4  -7   5       36.00       29.64      6.28 o
  -9  -6   5        0.04        5.73      6.75 o
  -8  -6   5       13.38       11.39      6.59 o
  -7  -6   5        4.84        8.80      3.20 o
  -6  -6   5        6.61        2.58      5.18 o
  -5  -6   5        0.59        2.01      2.61 o
  -4  -6   5       17.69       17.19      4.57 o
  -3  -6   5      161.69      134.10     13.92 o
  -2  -6   5     1036.00     1108.61     32.13 o
  -1  -6   5       52.77       45.77      5.24 o
   0  -6   5      147.45      169.65     10.90 o
   1  -6   5        0.47        4.81      3.00 o
   2  -6   5        0.52       -2.05      2.87 o
   3  -6   5       14.53       15.31      6.67 o
   4  -6   5       15.92       16.73      4.51 o
   5  -6   5       93.14      104.68     16.70 o
  -9  -5   5        2.22       14.57      7.72 o
  -8  -5   5      119.16      134.36     17.77 o
  -7  -5   5       12.37        9.79      5.38 o
  -6  -5   5       50.93       50.27      7.25 o
  -5  -5   5       25.83       30.11      5.38 o
  -4  -5   5        0.65        0.64      1.29 o
  -3  -5   5       32.59       28.91      7.06 o
  -2  -5   5        1.94        5.25      4.03 o
  -1  -5   5      106.27      100.12      7.33 o
   0  -5   5        9.81       15.27      3.32 o
   1  -5   5      245.52      258.29     12.72 o
   2  -5   5        1.27        2.19      5.16 o
   3  -5   5        0.05       -6.80      5.25 o
   4  -5   5       54.36       63.65     11.97 o
   5  -5   5       96.77       95.89      9.65 o
   6  -5   5        8.40       14.67      7.44 o
  -9  -4   5        6.64        7.69      5.93 o
  -8  -4   5        2.66       -1.66      3.73 o
  -7  -4   5        0.95       -2.60      5.14 o
  -6  -4   5       24.18       18.75      4.79 o
  -5  -4   5       37.55       38.78      5.87 o
  -4  -4   5      194.11      180.39      9.61 o
  -3  -4   5       25.64       21.75      2.90 o
  -2  -4   5       29.91       38.57      6.80 o
  -1  -4   5      135.99      146.08      7.78 o
   0  -4   5      264.23      271.06     11.03 o
   1  -4   5       13.62        5.32      2.07 o
   2  -4   5      141.25      124.14     21.84 o
   3  -4   5        5.77        1.05      3.60 o
   4  -4   5       54.82       47.41      9.49 o
   5  -4   5        1.69        1.26      2.51 o
   6  -4   5       56.30       65.38     12.74 o
   7  -4   5        1.31       14.09      7.80 o
  -9  -3   5        0.12       -0.35      4.73 o
  -8  -3   5        3.47        0.09      3.22 o
  -7  -3   5      100.29      102.69     14.07 o
  -6  -3   5        6.39        3.25      5.12 o
  -5  -3   5       83.63      111.96      9.32 o
  -4  -3   5      174.23      207.23     16.67 o
  -3  -3   5       25.15       22.77      5.35 o
  -2  -3   5      862.53      851.20     30.10 o
  -1  -3   5        0.40       -0.10      2.55 o
   0  -3   5      593.99      608.81     13.96 o
   1  -3   5       61.72       32.18      4.72 o
   2  -3   5      110.55       85.51     11.55 o
   3  -3   5       34.99       35.66      7.84 o
   4  -3   5        1.36       -0.97      3.62 o
   5  -3   5      300.86      317.99     14.38 o
   6  -3   5      154.16      162.07     18.85 o
   7  -3   5        4.24        3.13      4.81 o
   8  -3   5        5.12        5.38      4.19 o
  -9  -2   5        9.21       10.56      6.06 o
  -8  -2   5       59.32       70.60     12.32 o
  -7  -2   5        6.67       12.36      5.02 o
  -6  -2   5      147.21      138.57     14.98 o
  -5  -2   5      360.16      387.85     22.89 o
  -4  -2   5      481.42      520.13     25.88 o
  -3  -2   5      342.96      383.41     20.20 o
  -2  -2   5       45.16       46.38      7.16 o
  -1  -2   5      337.50      407.21     19.28 o
   0  -2   5       22.67       26.17      1.73 o
   1  -2   5      294.56      300.28      8.22 o
   2  -2   5       32.16       24.67      2.37 o
   3  -2   5     1340.41     1320.08     39.68 o
   4  -2   5       29.02       26.39      6.12 o
   5  -2   5      145.43      138.36      8.38 o
   6  -2   5       44.74       47.57     10.05 o
   7  -2   5        9.31       11.58      5.73 o
   8  -2   5       26.82       37.18     10.64 o
  -9  -1   5        7.39        2.54      2.73 o
  -8  -1   5       11.49       15.28      5.05 o
  -7  -1   5        6.22        1.83      3.39 o
  -6  -1   5        0.13       -1.76      3.20 o
  -5  -1   5      157.15      145.38     10.60 o
  -4  -1   5      671.57      665.24     21.31 o
  -3  -1   5     1069.29     1105.40     25.06 o
  -2  -1   5      671.82      710.69     18.75 o
  -1  -1   5       11.41       10.24      3.31 o
   0  -1   5       57.11       53.46      4.72 o
   1  -1   5      116.93       94.61      4.40 o
   2  -1   5       36.56       35.31      3.56 o
   3  -1   5     1853.41     2057.81     46.17 o
   4  -1   5      153.28      162.08      7.40 o
   5  -1   5      112.12      103.85      6.06 o
   6  -1   5      293.81      317.78     14.94 o
   7  -1   5       10.79        9.87      4.60 o
   8  -1   5       10.12        5.69      5.46 o
   9  -1   5       14.36       19.05      7.77 o
  -9   0   5       28.90       24.75      8.11 o
  -8   0   5        2.39        0.56      2.39 o
  -7   0   5       48.55       35.93      6.29 o
  -6   0   5        2.62        2.19      4.51 o
  -5   0   5      140.07      139.96     10.17 o
  -4   0   5       81.04       72.10      6.96 o
  -3   0   5      336.70      350.76     14.30 o
  -2   0   5      425.63      431.87     14.54 o
  -1   0   5      166.84      183.33      6.05 o
   0   0   5      587.26      585.84      9.84 o
   1   0   5      409.16      383.62     10.20 o
   2   0   5       62.96       67.72      3.06 o
   3   0   5     1416.40     1571.80     26.57 o
   4   0   5       40.13       40.06      7.25 o
   5   0   5      754.56      748.95     30.89 o
   6   0   5      170.30      158.72      9.45 o
   7   0   5      208.15      216.86     11.94 o
   8   0   5        0.26        4.58      3.15 o
   9   0   5        6.23        7.94      4.81 o
  -8   1   5       30.07       18.35      9.93 o
  -7   1   5       67.00       68.51      7.78 o
  -6   1   5      110.25      112.09      9.41 o
  -5   1   5       61.79       60.28      6.49 o
  -4   1   5       61.28       55.09      6.18 o
  -3   1   5      128.02      146.82     14.58 o
  -2   1   5      236.58      234.76     10.91 o
  -1   1   5      255.50      258.83      6.71 o
   0   1   5      447.81      510.88      7.60 o
   1   1   5      187.58      177.64      5.02 o
   2   1   5       74.57       58.62      2.40 o
   3   1   5     2619.95     2753.59     33.04 o
   4   1   5       42.78       32.20     10.27 o
   5   1   5        1.55       -2.31      2.93 o
   6   1   5       15.47       21.08      5.95 o
   7   1   5        0.05        0.76      2.27 o
   8   1   5       15.00       27.64      5.01 o
   9   1   5      166.57      182.16     20.36 o
  10   1   5       99.00      111.48     17.11 o
  -8   2   5       36.82       26.77     10.59 o
  -7   2   5        4.17        0.66      4.99 o
  -6   2   5        2.17        4.72      6.39 o
  -5   2   5       67.20       80.29      7.24 o
  -4   2   5      360.77      343.06     13.86 o
  -3   2   5      774.49      763.29     19.06 o
  -2   2   5      235.99      238.09     17.20 o
  -1   2   5        2.12        6.71      2.17 o
   0   2   5      742.49      837.98     11.21 o
   1   2   5      208.59      226.74      4.93 o
   2   2   5     1129.80     1238.86     12.72 o
   3   2   5     1091.14     1057.83     15.79 o
   4   2   5      149.62      181.61      9.20 o
   5   2   5      233.32      231.15     21.19 o
   6   2   5      537.05      533.32     25.58 o
   7   2   5       58.95       68.73      7.01 o
   8   2   5        0.88       -0.13      2.62 o
   9   2   5       39.75       42.32     10.34 o
  10   2   5        1.03       -2.26      3.34 o
  -7   3   5       29.54       41.04     12.74 o
  -6   3   5        3.43       21.48      9.52 o
  -5   3   5       21.14       24.09      8.15 o
  -4   3   5       60.09       56.93      5.37 o
  -3   3   5      233.89      226.70      9.79 o
  -2   3   5       21.59       16.37      5.27 o
  -1   3   5      321.05      344.72     13.60 o
   0   3   5     2278.03     2284.66     23.33 o
   1   3   5       35.74       55.24      2.56 o
   2   3   5     1385.59     1473.09     15.18 o
   3   3   5      204.56      187.46      5.00 o
   4   3   5        8.85        7.39      1.34 o
   5   3   5      496.20      477.20     31.09 o
   6   3   5      428.82      479.04     44.10 o
   7   3   5       16.27        7.81      3.05 o
   8   3   5        4.97        1.34      2.34 o
   9   3   5        1.01        2.27      2.34 o
  10   3   5       52.81       56.45     11.42 o
  -6   4   5       58.82       53.23      8.61 o
  -5   4   5       62.88       62.81     12.44 o
  -4   4   5        5.35        2.54      4.88 o
  -3   4   5      479.09      447.27     28.27 o
  -2   4   5      249.89      227.01     27.22 o
  -1   4   5       87.92       96.84      8.33 o
   0   4   5       27.81       33.93      3.13 o
   1   4   5       45.24       50.79      2.66 o
   2   4   5      540.03      546.72     22.82 o
   3   4   5      624.68      562.98     26.79 o
   4   4   5        0.86        1.59      3.85 o
   5   4   5       21.30       13.86      3.83 o
   6   4   5      161.13      153.49      9.76 o
   7   4   5        1.10       -3.08      3.79 o
   8   4   5      125.31      125.12     14.82 o
   9   4   5       43.31       56.57      7.61 o
  10   4   5      111.80      138.27     33.87 o
  -5   5   5        0.00       -0.74      2.60 o
  -4   5   5       95.14      101.16     10.24 o
  -3   5   5      328.27      343.67     17.01 o
  -2   5   5      164.27      162.23     10.74 o
  -1   5   5      168.97      166.76      8.39 o
   0   5   5      133.41      142.73      6.07 o
   1   5   5       30.43       26.43      1.55 o
   2   5   5      191.77      201.58     11.00 o
   3   5   5       12.49        7.02      3.31 o
   4   5   5        6.62       12.27      4.85 o
   5   5   5        2.98        2.52      1.00 o
   6   5   5        0.15        0.31      2.05 o
   7   5   5      110.58      115.65      8.69 o
   8   5   5       21.23       11.57      3.20 o
   9   5   5        2.43        5.13      3.07 o
  10   5   5        6.47       12.90      4.74 o
  -5   6   5       34.42       37.58      7.19 o
  -4   6   5        2.17        0.79      3.30 o
  -3   6   5        7.84        9.55      3.47 o
  -2   6   5       77.31       74.64      7.78 o
  -1   6   5        0.10        5.17      2.07 o
   0   6   5       52.07       53.82      4.60 o
   1   6   5      243.47      228.01     20.43 o
   2   6   5       87.60       71.70      7.26 o
   3   6   5       37.78       29.16      6.41 o
   4   6   5        0.47       -3.82      2.98 o
   5   6   5      181.93      195.40     17.56 o
   6   6   5      142.74      126.58      6.58 o
   7   6   5      379.35      375.55     13.01 o
   8   6   5       37.00       28.86     14.30 o
   9   6   5       10.87       20.45      7.36 o
  10   6   5        2.98       10.09      6.76 o
  -3   7   5       25.70       25.19      8.64 o
  -2   7   5        0.01        0.26      4.85 o
  -1   7   5      199.42      190.56     14.50 o
   0   7   5      140.56      148.89     16.47 o
   1   7   5        3.02        1.26      6.50 o
   2   7   5        6.77        1.11      3.22 o
   3   7   5      285.50      305.56     27.82 o
   4   7   5      283.56      280.27     20.60 o
   5   7   5       67.12       56.36      7.46 o
   6   7   5       60.43       59.75      7.53 o
   7   7   5       47.34       50.61      7.59 o
   8   7   5        8.08       10.61      7.71 o
   9   7   5       14.45       21.05      7.83 o
  10   7   5       73.85      103.71     17.34 o
  -2   8   5        6.96       13.98      8.30 o
  -1   8   5       17.27       12.18      4.72 o
   0   8   5      117.98      127.75     12.72 o
   1   8   5       16.55       12.70      3.81 o
   2   8   5      116.84      111.22     10.68 o
   3   8   5       61.46       55.81      5.03 o
   4   8   5       50.53       49.80      5.62 o
   5   8   5       31.31       28.60      5.52 o
   6   8   5       19.14        8.32      5.36 o
   7   8   5        1.12       -0.63      3.26 o
   8   8   5      109.83      127.85     13.28 o
   9   8   5        0.02        2.48      4.77 o
   0   9   5       49.72       55.16      9.17 o
   1   9   5        0.65       -3.02      2.87 o
   2   9   5       29.39       17.39      3.35 o
   3   9   5       14.78        5.03      2.24 o
   4   9   5       34.53       28.71      4.66 o
   5   9   5       11.26        3.28      2.50 o
   6   9   5        0.37       -7.84      5.23 o
   7   9   5       10.68        8.90      3.71 o
   8   9   5       15.43       27.84      7.05 o
   2  10   5        2.85        0.70      3.17 o
   3  10   5       11.06        4.32      2.02 o
   4  10   5        3.82       -0.24      2.29 o
   5  10   5       19.63       14.85      3.93 o
   6  10   5        1.08       -6.61      4.52 o
   7  10   5        1.07       -5.19      3.95 o
  -7  -9   6       11.22       14.74      5.09 o
  -6  -9   6        0.11        1.44      2.63 o
  -5  -9   6        0.22       -0.96      2.87 o
  -4  -9   6        3.92        1.60      1.95 o
  -3  -9   6        0.02        4.48      2.64 o
  -2  -9   6        4.06        0.93      2.31 o
  -1  -9   6        5.81       12.31      4.25 o
   0  -9   6        1.00       -0.17      5.08 o
  -8  -8   6        0.35        3.80      4.30 o
  -7  -8   6        1.59        2.48      2.93 o
  -6  -8   6       18.00       19.64      7.26 o
  -5  -8   6        0.07        2.61      2.47 o
  -4  -8   6        1.11        3.47      3.06 o
  -3  -8   6        0.85        0.99      2.18 o
  -2  -8   6       10.80        8.97      6.26 o
  -1  -8   6        0.29       -1.36      2.49 o
   0  -8   6        0.07        0.82      5.39 o
   1  -8   6        0.22       -2.61      3.73 o
   2  -8   6        0.04        3.64      4.63 o
  -8  -7   6        1.62       -1.87      4.92 o
  -7  -7   6        7.22        7.22      4.14 o
  -6  -7   6        2.28        1.04      3.10 o
  -5  -7   6       29.70       41.46      6.60 o
  -4  -7   6       15.32       21.01      4.99 o
  -3  -7   6       24.97       20.85      6.50 o
  -2  -7   6      124.92      121.82     10.30 o
  -1  -7   6       78.00       83.13      7.97 o
   0  -7   6       41.28       47.74      6.50 o
   1  -7   6       47.24       63.68     16.90 o
   2  -7   6       33.88       54.01     10.89 o
   3  -7   6       28.13       30.63      9.09 o
   4  -7   6       74.82       76.35     14.52 o
  -9  -6   6        6.92       12.77      7.33 o
  -8  -6   6        0.35       -4.90      6.85 o
  -7  -6   6        2.30        2.27      3.08 o
  -6  -6   6       10.29       11.80      4.53 o
  -5  -6   6       12.66        8.40      3.87 o
  -4  -6   6        1.12       -2.67      3.86 o
  -3  -6   6      663.23      593.58     30.22 o
  -2  -6   6      602.02      648.73     40.38 o
  -1  -6   6       11.76        0.20      2.53 o
   0  -6   6        6.59        5.79      3.08 o
   1  -6   6       39.69       45.80      6.62 o
   2  -6   6        0.00       -4.25      3.65 o
   3  -6   6       12.83        8.17      4.42 o
   4  -6   6       17.14       21.72      8.46 o
   5  -6   6      129.70      141.12     19.93 o
  -9  -5   6        0.68        7.46      5.98 o
  -8  -5   6      134.75      155.38     19.42 o
  -7  -5   6        0.15        5.38      3.75 o
  -6  -5   6        1.51        3.23      2.54 o
  -5  -5   6        5.33        7.06      4.28 o
  -4  -5   6        8.65       11.03      5.38 o
  -3  -5   6        5.53        9.76      5.45 o
  -2  -5   6     1226.84     1268.46     41.64 o
  -1  -5   6        3.98        0.53      1.92 o
   0  -5   6       11.50        8.54      2.88 o
   1  -5   6        3.93        4.34      6.62 o
   2  -5   6       74.31       65.19     10.97 o
   3  -5   6        4.49        1.59      3.04 o
   4  -5   6        4.17        4.72      4.55 o
   5  -5   6      157.24      140.22     18.64 o
   6  -5   6       64.08       62.23     13.23 o
  -9  -4   6        3.62        1.08      3.46 o
  -8  -4   6        5.07        6.30      5.54 o
  -7  -4   6       11.99       12.36      6.28 o
  -6  -4   6       11.10       13.36      4.07 o
  -5  -4   6      227.41      248.09     14.41 o
  -4  -4   6       94.85      106.65     12.97 o
  -3  -4   6      152.76      167.52     15.34 o
  -2  -4   6        0.01       -1.39      2.53 o
  -1  -4   6        0.01       -0.19      1.60 o
   0  -4   6       66.73       67.74      5.62 o
   1  -4   6       79.01       56.66      9.50 o
   2  -4   6      177.08      130.46     36.94 o
   3  -4   6        2.08        1.97      3.88 o
   4  -4   6        8.32        3.74      3.18 o
   5  -4   6      181.33      193.00     20.71 o
   6  -4   6       82.91       77.90     14.31 o
   7  -4   6       19.26       10.19      6.15 o
  -9  -3   6       34.61       38.01      9.86 o
  -8  -3   6        0.24       -2.32      4.39 o
  -7  -3   6       22.55       25.43      7.94 o
  -6  -3   6       26.17       18.42      6.63 o
  -5  -3   6      166.96      161.01     11.61 o
  -4  -3   6       18.48        9.58      4.29 o
  -3  -3   6        2.71        2.40      3.35 o
  -2  -3   6      199.68      180.22     14.73 o
  -1  -3   6      110.23       94.86      8.01 o
   0  -3   6       30.93       27.03      3.09 o
   1  -3   6        0.01        1.26      2.33 o
   2  -3   6      221.47      207.40      7.75 o
   3  -3   6      179.87      175.79     16.55 o
   4  -3   6       24.18       30.41      7.86 o
   5  -3   6      779.92      843.87     43.90 o
   6  -3   6       16.08       25.16      7.95 o
   7  -3   6        2.43        7.47      6.16 o
  -9  -2   6        0.46        1.62      3.39 o
  -8  -2   6      217.70      220.94     21.43 o
  -7  -2   6       25.42       22.45      6.84 o
  -6  -2   6        0.92       -0.93      3.27 o
  -5  -2   6        7.47        6.83      2.85 o
  -4  -2   6        1.15        1.81      4.15 o
  -3  -2   6      456.78      487.20     24.84 o
  -2  -2   6      681.46      698.63     27.61 o
  -1  -2   6     1092.89     1101.11     33.43 o
   0  -2   6       14.11       12.82      2.84 o
   1  -2   6      211.31      217.77     11.12 o
   2  -2   6       22.52       24.84      3.69 o
   3  -2   6       14.81       21.78      6.02 o
   4  -2   6       57.14       63.30     10.27 o
   5  -2   6      440.79      418.60     16.78 o
   6  -2   6      363.71      365.44     27.63 o
   7  -2   6      188.97      194.79     21.21 o
   8  -2   6        0.17       -0.19      3.59 o
  -9  -1   6        1.34        1.49      5.60 o
  -8  -1   6       64.96       47.54      7.65 o
  -7  -1   6       32.12       16.08      9.91 o
  -6  -1   6       13.25        9.51      3.32 o
  -5  -1   6       69.95       60.96      7.44 o
  -4  -1   6      352.21      359.33     16.74 o
  -3  -1   6       15.25       14.74      3.86 o
  -2  -1   6       55.39       41.19      5.25 o
  -1  -1   6       29.11       41.28      6.68 o
   0  -1   6        9.77        2.77      2.97 o
   1  -1   6      416.73      435.76     10.13 o
   2  -1   6      313.58      319.99      6.17 o
   3  -1   6      647.04      643.58     27.00 o
   4  -1   6       40.89       35.84      7.50 o
   5  -1   6        8.89        8.81      2.95 o
   6  -1   6      151.11      169.37     18.01 o
   7  -1   6       19.81       13.39      6.02 o
   8  -1   6       35.52       33.99      9.00 o
   9  -1   6       27.38       35.65     10.19 o
  -8   0   6        5.33        4.64      2.52 o
  -7   0   6        9.33        9.19      3.57 o
  -6   0   6        0.31       -0.96      3.04 o
  -5   0   6      272.47      278.57     15.01 o
  -4   0   6        0.13        4.30      4.69 o
  -3   0   6        4.22       -1.74      2.78 o
  -2   0   6       31.17       38.88      5.82 o
  -1   0   6     1059.90     1094.07     16.21 o
   0   0   6       19.96       11.94      2.52 o
   1   0   6       25.64       27.90      2.64 o
   2   0   6       12.29       16.65      2.03 o
   3   0   6      530.66      476.66     19.60 o
   4   0   6      349.20      338.37     19.93 o
   5   0   6      112.57      106.78     12.57 o
   6   0   6       15.73       17.47      5.90 o
   7   0   6       21.16       16.09      3.57 o
   8   0   6       85.49       63.08     11.97 o
   9   0   6        0.16       -1.09      4.77 o
  -8   1   6       62.64       63.71     15.25 o
  -7   1   6       71.04       83.33      9.10 o
  -6   1   6       48.34       49.82     11.82 o
  -5   1   6      134.68      125.32      9.95 o
  -4   1   6       62.18       62.69      6.82 o
  -3   1   6        0.33       15.19      7.01 o
  -2   1   6       81.79       66.93     11.97 o
  -1   1   6      440.54      485.84     16.32 o
   0   1   6      304.12      340.94     11.67 o
   1   1   6       94.48      120.69      3.68 o
   2   1   6      634.53      643.26      9.64 o
   3   1   6        0.57        0.83      2.86 o
   4   1   6        1.94        7.61      3.07 o
   5   1   6        0.73        3.09      3.00 o
   6   1   6        8.83        9.64      4.35 o
   7   1   6       72.31       67.72      7.11 o
   8   1   6       48.29       62.69      7.25 o
   9   1   6       96.64       93.21     14.82 o
  -7   2   6        0.68        5.43      7.39 o
  -6   2   6       33.14       35.63     10.71 o
  -5   2   6        2.95       -0.20      6.06 o
  -4   2   6      164.53      163.00     14.48 o
  -3   2   6      682.02      722.13     33.92 o
  -2   2   6        3.43        6.77      5.72 o
  -1   2   6       37.83       44.67      4.79 o
   0   2   6      656.67      673.45     10.96 o
   1   2   6       20.77       19.63      1.81 o
   2   2   6       91.84       70.02      3.03 o
   3   2   6     2680.07     2685.51     20.42 o
   4   2   6      472.22      482.81     23.10 o
   5   2   6        0.25        4.40      5.80 o
   6   2   6        6.72       14.40      5.16 o
   7   2   6        9.10        8.32      3.10 o
   8   2   6        2.98       -2.96      2.86 o
   9   2   6       59.54       50.27     10.73 o
  10   2   6        1.67       -2.27      3.60 o
  -7   3   6        0.01       -4.30      6.39 o
  -6   3   6        0.73       21.55     10.88 o
  -5   3   6       11.53       14.81      7.68 o
  -4   3   6       26.45       28.15      4.13 o
  -3   3   6      236.37      228.63     10.81 o
  -2   3   6      195.84      213.60     17.91 o
  -1   3   6      103.98       95.07     17.16 o
   0   3   6       21.56       25.69      4.62 o
   1   3   6      381.55      383.85      7.60 o
   2   3   6        1.70        3.64      2.08 o
   3   3   6        4.58        3.63      1.03 o
   4   3   6      396.37      388.83      9.18 o
   5   3   6       60.75       49.90      6.90 o
   6   3   6      472.03      455.45     23.01 o
   7   3   6        1.90        1.05      2.19 o
   8   3   6       13.33       17.17      3.86 o
   9   3   6        0.17       -0.01      3.92 o
  10   3   6        9.62       13.43      6.02 o
  -6   4   6       79.50       99.45     18.02 o
  -5   4   6        8.42       20.35      9.29 o
  -4   4   6       28.30        9.94      5.80 o
  -3   4   6      111.25       98.73     14.41 o
  -2   4   6       35.48       26.79      5.57 o
  -1   4   6       64.26       67.56      7.20 o
   0   4   6      376.53      373.57     10.70 o
   1   4   6        1.74        5.00      1.24 o
   2   4   6       78.11       78.46      3.70 o
   3   4   6      198.05      201.36      6.18 o
   4   4   6      602.38      608.87     11.90 o
   5   4   6        2.97        1.13      1.54 o
   6   4   6      471.33      471.41     11.78 o
   7   4   6      135.45      113.57      8.96 o
   8   4   6       17.22       28.54      4.87 o
   9   4   6       90.90       97.35      9.68 o
  10   4   6       30.09       29.42      5.91 o
  -5   5   6       32.28       38.87      7.36 o
  -4   5   6      129.11      150.94     19.49 o
  -3   5   6      172.30      169.98     19.87 o
  -2   5   6        0.81       -1.10      4.11 o
  -1   5   6      152.46      154.72     11.88 o
   0   5   6       88.71       74.97      4.88 o
   1   5   6      308.23      296.56      6.96 o
   2   5   6       62.97       49.06      5.64 o
   3   5   6      256.43      268.31     13.00 o
   4   5   6      163.70      174.88     10.10 o
   5   5   6      486.51      486.47     13.57 o
   6   5   6        9.73       10.46      2.72 o
   7   5   6       23.04       21.00      3.41 o
   8   5   6       12.16       12.97      3.32 o
   9   5   6       46.15       47.76      6.79 o
  10   5   6        0.75       -0.90      6.43 o
  -4   6   6       11.11       17.96      8.32 o
  -3   6   6        3.20       -1.63      5.34 o
  -2   6   6       10.48       20.25      8.08 o
  -1   6   6       52.36       63.92      8.46 o
   0   6   6       67.17       78.92      8.77 o
   1   6   6       63.74       58.45      7.30 o
   2   6   6        5.24        4.01      2.86 o
   3   6   6       28.32       25.37      3.26 o
   4   6   6        4.96        1.33      2.45 o
   5   6   6      934.36      984.51     40.16 o
   6   6   6        0.70      -10.02      7.01 o
   7   6   6      103.59      117.45     11.29 o
   8   6   6       26.13       36.09     12.64 o
   9   6   6        1.94       -5.11      5.61 o
  10   6   6        4.24        6.97      7.13 o
  -3   7   6        0.01       -7.23      6.77 o
  -2   7   6        0.20        3.37      6.11 o
  -1   7   6       39.21       50.05      8.16 o
   0   7   6       96.99      101.88     10.73 o
   1   7   6      115.90      113.23     10.74 o
   2   7   6       81.97       79.88      8.77 o
   3   7   6        1.24        0.48      3.61 o
   4   7   6      109.36      108.05      9.41 o
   5   7   6       92.67      100.42     13.59 o
   6   7   6        0.45       -6.42      4.44 o
   7   7   6        2.59        4.56      4.60 o
   8   7   6       35.28       44.34      7.71 o
   9   7   6       48.43       40.73     10.87 o
  -2   8   6       35.97       61.26     13.59 o
  -1   8   6        9.39       15.94      5.96 o
   0   8   6        2.16        2.27      3.44 o
   1   8   6       79.98       78.73      9.69 o
   2   8   6       38.32       36.68      7.13 o
   3   8   6        1.11       -3.26      3.09 o
   4   8   6        7.67        1.05      1.96 o
   5   8   6      117.92       90.09      9.52 o
   6   8   6        0.21       -7.84      5.23 o
   7   8   6        1.95       -6.73      4.90 o
   8   8   6       11.16       19.00      8.16 o
   9   8   6        1.75        5.07      6.59 o
   0   9   6        9.69       22.39      6.65 o
   1   9   6       85.62       86.83     11.21 o
   2   9   6        8.72        2.03      2.73 o
   3   9   6        1.40       -2.53      2.40 o
   4   9   6       12.43        9.82      2.46 o
   5   9   6        0.26       -0.79      2.69 o
   6   9   6       20.00       14.48      3.81 o
   7   9   6       13.77        2.04      6.87 o
   8   9   6        0.00        0.90      4.26 o
   3  10   6        0.41       -4.18      2.79 o
   4  10   6        5.58       -1.23      2.44 o
   5  10   6       11.67        6.80      2.62 o
   6  10   6        0.48        0.34      3.23 o
  -6  -9   7       27.70       21.59      6.00 o
  -5  -9   7        0.17        1.10      3.50 o
  -4  -9   7        0.56        4.23      3.31 o
  -3  -9   7       13.94       23.69      5.89 o
  -2  -9   7       11.03        9.08      4.56 o
  -1  -9   7        0.54       -1.63      4.98 o
   0  -9   7       10.52       10.51      5.71 o
  -7  -8   7        0.15       -1.36      6.43 o
  -6  -8   7        2.06        1.40      2.99 o
  -5  -8   7        3.03        5.12      3.56 o
  -4  -8   7        1.47        2.79      3.87 o
  -3  -8   7      143.11      161.98     23.53 o
  -2  -8   7        0.09        5.53      2.44 o
  -1  -8   7       10.33       12.76      9.14 o
   0  -8   7       11.78        2.11      3.40 o
   1  -8   7        2.40        1.68      4.81 o
   2  -8   7        2.60       -1.04      3.94 o
  -8  -7   7        0.22        4.55      5.12 o
  -7  -7   7        0.45       -1.30      2.84 o
  -6  -7   7        1.11        4.50      3.47 o
  -5  -7   7        1.22        4.77      3.23 o
  -4  -7   7        6.40        6.38      4.51 o
  -3  -7   7        9.10        7.58      2.99 o
  -2  -7   7       50.35       49.01      7.57 o
  -1  -7   7       37.22       47.29      6.34 o
   0  -7   7        6.49        8.52      6.76 o
   1  -7   7        1.66        2.54      3.28 o
   2  -7   7        7.57        9.95      5.99 o
   3  -7   7       18.99       26.20      9.08 o
  -8  -6   7        0.11        2.99      4.66 o
  -7  -6   7       26.09       29.06      6.53 o
  -6  -6   7        0.01        0.99      2.88 o
  -5  -6   7       37.36       39.17      7.13 o
  -4  -6   7        0.45        3.00      3.91 o
  -3  -6   7       45.07       38.78      9.07 o
  -2  -6   7       19.45       18.05      3.90 o
  -1  -6   7      138.46      128.17     11.64 o
   0  -6   7        1.25        1.05      2.28 o
   1  -6   7       43.98       45.32      9.47 o
   2  -6   7       31.48       24.69      8.10 o
   3  -6   7       10.41       13.40      6.16 o
   4  -6   7       23.06       19.81      8.16 o
   5  -6   7        0.00       11.58      7.84 o
  -9  -5   7        0.15       -3.86      4.08 o
  -8  -5   7       31.61       33.89     10.12 o
  -7  -5   7        2.17        2.26      3.14 o
  -6  -5   7       12.36       25.33      5.62 o
  -5  -5   7       39.02       37.40      7.15 o
  -4  -5   7      182.02      187.89     18.53 o
  -3  -5   7       39.60       43.75      9.42 o
  -2  -5   7        0.19       -2.40      4.87 o
  -1  -5   7      423.92      469.21     15.71 o
   0  -5   7        1.23        1.91      3.28 o
   1  -5   7       22.11       24.47      7.66 o
   2  -5   7       20.68       20.49      6.47 o
   3  -5   7        9.43        1.99      3.33 o
   4  -5   7       31.31       27.24      8.77 o
   5  -5   7       14.95       13.63      7.60 o
   6  -5   7        6.53        3.66      5.32 o
  -9  -4   7       25.49       32.22     10.61 o
  -8  -4   7        2.74        4.11      4.28 o
  -7  -4   7        3.30       -3.53      4.05 o
  -6  -4   7        0.83        0.11      2.20 o
  -5  -4   7       97.78       92.72     13.35 o
  -4  -4   7       58.51       55.83     10.64 o
  -3  -4   7        0.55        0.51      3.08 o
  -2  -4   7       27.53       33.09      7.22 o
  -1  -4   7       53.13       62.44      5.17 o
   0  -4   7       46.13       45.81      6.83 o
   1  -4   7      112.70      115.72     14.02 o
   2  -4   7      292.32      289.26     22.05 o
   3  -4   7        7.80        0.25      3.41 o
   4  -4   7        3.17       -1.18      4.32 o
   5  -4   7        0.90        7.20      5.10 o
   6  -4   7       45.01       60.94     13.15 o
  -9  -3   7        2.63        1.72      5.16 o
  -8  -3   7        9.16       12.74      6.13 o
  -7  -3   7       15.20       18.74      7.11 o
  -6  -3   7       17.87       16.56      6.75 o
  -5  -3   7      192.28      178.72     18.64 o
  -4  -3   7       98.06       90.50     12.23 o
  -3  -3   7        1.13       -1.57      2.85 o
  -2  -3   7       29.30       23.81      5.65 o
  -1  -3   7       11.12        7.86      1.12 o
   0  -3   7        0.01        3.45      2.06 o
   1  -3   7        1.19        3.86      2.63 o
   2  -3   7      285.42      249.06      8.61 o
   3  -3   7      201.75      209.68     19.14 o
   4  -3   7       56.18       40.53      8.58 o
   5  -3   7        0.04        5.02      5.57 o
   6  -3   7        1.66       -2.71      5.29 o
   7  -3   7        2.16        2.48      3.44 o
  -8  -2   7       22.94       23.37      8.18 o
  -7  -2   7       16.18       15.82      6.24 o
  -6  -2   7       30.80       19.13      6.88 o
  -5  -2   7        6.76        8.22      3.75 o
  -4  -2   7       10.59        8.97      4.77 o
  -3  -2   7      144.89      144.80     14.42 o
  -2  -2   7       69.82       60.56      8.94 o
  -1  -2   7      338.74      364.24     21.20 o
   0  -2   7       87.40       72.03      5.67 o
   1  -2   7        0.90        4.18      1.76 o
   2  -2   7      499.82      425.80     72.96 o
   3  -2   7      520.34      512.74     55.16 o
   4  -2   7      335.74      302.20     22.64 o
   5  -2   7       38.05       25.47      6.71 o
   6  -2   7      186.21      195.56     20.73 o
   7  -2   7      116.26      112.21     16.91 o
   8  -2   7       60.52       77.31     14.20 o
  -8  -1   7       16.67       18.05      5.14 o
  -7  -1   7        2.10        1.52      3.06 o
  -6  -1   7       11.92       13.23      4.44 o
  -5  -1   7        2.82        5.00      4.20 o
  -4  -1   7       26.10       19.54      4.59 o
  -3  -1   7       34.93       20.25      4.47 o
  -2  -1   7      206.86      220.73     12.08 o
  -1  -1   7       33.76       33.22      2.83 o
   0  -1   7      196.65      190.97     14.11 o
   1  -1   7      806.04      787.61     17.99 o
   2  -1   7      611.10      592.85     12.96 o
   3  -1   7        8.36        7.45      2.24 o
   4  -1   7       21.48       21.75      3.15 o
   5  -1   7        1.62        0.93      2.97 o
   6  -1   7       45.06       37.39      8.88 o
   7  -1   7       40.17       41.72     10.35 o
   8  -1   7       14.33       21.55      8.50 o
  -8   0   7        2.64        1.15      6.74 o
  -7   0   7       33.99       31.52     10.49 o
  -6   0   7       10.32       17.87      4.98 o
  -5   0   7      214.43      226.72     14.20 o
  -4   0   7      615.97      641.34     34.66 o
  -3   0   7        0.25        1.56      2.70 o
  -2   0   7      112.63      111.18      6.19 o
  -1   0   7      367.84      339.10      8.92 o
   0   0   7       19.17       17.68      3.36 o
   1   0   7        0.87        3.35      1.32 o
   2   0   7      425.63      466.53     10.92 o
   3   0   7      162.14      164.89      6.04 o
   4   0   7      698.93      693.51     21.19 o
   5   0   7      209.50      200.42     17.66 o
   6   0   7       25.47       22.08      6.25 o
   7   0   7       14.81       11.27      3.01 o
   8   0   7       55.49       38.60      9.36 o
   9   0   7        0.33       -6.71      5.11 o
  -7   1   7       20.17       23.07     10.12 o
  -6   1   7        6.63        4.43      5.37 o
  -5   1   7        3.16        3.38      3.17 o
  -4   1   7       14.54       13.88      7.61 o
  -3   1   7      454.34      497.10     29.77 o
  -2   1   7      593.87      600.61     19.65 o
  -1   1   7      774.70      783.43     14.93 o
   0   1   7      146.72      151.27      8.60 o
   1   1   7      273.00      287.45      7.43 o
   2   1   7       58.48       76.00      3.78 o
   3   1   7      185.18      196.95      6.43 o
   4   1   7      453.77      445.29     16.19 o
   5   1   7      166.85      191.79     22.39 o
   6   1   7        1.97       -0.94      2.73 o
   7   1   7      142.58      138.91     15.82 o
   8   1   7       29.94       29.61      8.66 o
   9   1   7       28.05       23.42      8.70 o
  -7   2   7       20.39       10.30      7.38 o
  -6   2   7        1.47        3.22      5.47 o
  -5   2   7        2.29        3.20      2.54 o
  -4   2   7      400.36      383.36     16.48 o
  -3   2   7      149.09      162.61     18.15 o
  -2   2   7        0.65       13.75      8.03 o
  -1   2   7        0.07        3.03      2.51 o
   0   2   7       92.20      103.18      5.47 o
   1   2   7      668.31      621.48     12.20 o
   2   2   7       16.44       10.37      1.58 o
   3   2   7        8.45        3.96      1.51 o
   4   2   7       43.95       38.84      4.70 o
   5   2   7      237.75      258.08     13.05 o
   6   2   7      240.10      235.16     23.26 o
   7   2   7      279.54      262.94     20.61 o
   8   2   7       21.95       22.77      4.68 o
   9   2   7       39.02       30.86      8.88 o
  10   2   7       14.54       15.74      7.86 o
  -6   3   7        0.22        8.92      7.36 o
  -5   3   7      136.00      147.90     19.62 o
  -4   3   7      182.54      221.52     22.11 o
  -3   3   7      263.58      289.69     23.85 o
  -2   3   7       57.90       49.10     10.10 o
  -1   3   7      414.04      432.00     25.23 o
   0   3   7       75.93       86.90      5.41 o
   1   3   7      265.14      291.35      7.32 o
   2   3   7        0.64       -0.59      0.93 o
   3   3   7      119.70      130.93      4.97 o
   4   3   7      573.25      606.96     13.81 o
   5   3   7      195.53      165.81     17.23 o
   6   3   7      228.91      239.99     22.71 o
   7   3   7       16.17        6.19      3.46 o
   8   3   7        0.03       -2.71      3.32 o
   9   3   7        5.42        5.23      2.83 o
  10   3   7       50.48       47.92     11.00 o
  -6   4   7       13.00       28.52     10.82 o
  -5   4   7       16.34       20.86      9.91 o
  -4   4   7       10.55       20.85      8.32 o
  -3   4   7      327.88      325.44     26.29 o
  -2   4   7       59.87       74.44     11.81 o
  -1   4   7       15.00       18.34     12.11 o
   0   4   7      319.17      302.45     13.32 o
   1   4   7       44.61       38.70      4.79 o
   2   4   7       19.39       20.68      2.46 o
   3   4   7      181.28      186.98      5.40 o
   4   4   7      242.82      232.17      7.87 o
   5   4   7      768.48      736.54     17.14 o
   6   4   7      177.71      176.05     11.61 o
   7   4   7      298.96      298.25     23.61 o
   8   4   7       31.20       39.47      7.75 o
   9   4   7        0.25       -1.25      2.74 o
  10   4   7        0.97        3.58      2.67 o
  -5   5   7        3.96       11.38      9.06 o
  -4   5   7       54.94       67.53     14.63 o
  -3   5   7        0.49       -2.22      5.52 o
  -2   5   7        4.70        1.71      4.98 o
  -1   5   7      207.57      206.86     18.44 o
   0   5   7       88.52       91.00      8.75 o
   1   5   7      188.08      196.30     11.95 o
   2   5   7      367.05      392.60     15.83 o
   3   5   7      174.98      166.18      8.38 o
   4   5   7       20.50       20.90      2.06 o
   5   5   7       31.40       29.44      3.30 o
   6   5   7       17.82       16.11      2.65 o
   7   5   7        3.77        3.12      2.13 o
   8   5   7       79.64       98.50      7.91 o
   9   5   7       64.10       84.22     14.20 o
  10   5   7        0.03        4.52      4.17 o
  -4   6   7       24.43       19.37      8.15 o
  -3   6   7        0.13       -2.05      4.72 o
  -2   6   7        4.32        0.55      6.67 o
  -1   6   7        4.07       11.79      4.96 o
   0   6   7        0.01        3.03      2.99 o
   1   6   7      102.10       83.27      8.64 o
   2   6   7      124.66      120.02      9.80 o
   3   6   7       54.67       40.63      4.51 o
   4   6   7      331.70      322.07     15.30 o
   5   6   7       17.20       19.83      4.02 o
   6   6   7       15.28       15.72      8.22 o
   7   6   7       79.35       92.51     15.98 o
   8   6   7       13.17       21.62      7.44 o
   9   6   7        0.02       -1.82      5.38 o
  10   6   7        1.31        1.66      4.79 o
  -3   7   7        4.47       -0.85      4.92 o
  -2   7   7       23.27       20.37      7.61 o
  -1   7   7        3.32        7.06      7.12 o
   0   7   7        1.43        4.60      3.53 o
   1   7   7      118.47       98.62     10.04 o
   2   7   7       86.58       81.46      8.69 o
   3   7   7        1.88        0.54      2.36 o
   4   7   7       63.35       60.36      6.11 o
   5   7   7       19.14       17.72      4.14 o
   6   7   7       10.89        8.88      3.25 o
   7   7   7       14.49       11.67      6.25 o
   8   7   7        1.68        6.76      9.41 o
   9   7   7       24.42       41.08     18.45 o
  -1   8   7        4.57       16.95      9.03 o
   0   8   7       25.11       24.03      6.51 o
   1   8   7       43.62       38.00      7.31 o
   2   8   7      138.98      144.02     12.80 o
   3   8   7       29.51       31.59      5.89 o
   4   8   7       75.26       74.72      7.24 o
   5   8   7        6.29        0.22      3.86 o
   6   8   7        3.71       -1.83      2.44 o
   7   8   7        2.32       -5.84      4.45 o
   8   8   7       29.76       25.67      6.08 o
   1   9   7        1.10        2.66      3.54 o
   2   9   7       18.44       10.28      4.25 o
   3   9   7        2.63        4.39      2.58 o
   4   9   7       12.54        9.85      3.14 o
   5   9   7       28.35       22.50      3.75 o
   6   9   7        4.89        0.48      2.69 o
   7   9   7        4.80        2.62      3.66 o
  -4  -9   8       18.86       19.07      5.66 o
  -3  -9   8       52.15       47.79     11.57 o
  -2  -9   8       34.49       30.07      9.37 o
  -6  -8   8        1.87        0.93      5.62 o
  -5  -8   8        4.61        1.45      2.70 o
  -4  -8   8       27.15        9.64      6.28 o
  -3  -8   8      155.82      155.48     19.15 o
  -2  -8   8       57.39       37.98      9.82 o
  -1  -8   8        3.17        0.64      3.21 o
   0  -8   8        8.32       -0.84      4.65 o
   1  -8   8        1.52       -1.15      3.50 o
  -7  -7   8        1.00        1.19      3.35 o
  -6  -7   8        0.40        0.36      3.26 o
  -5  -7   8        0.00        0.70      3.36 o
  -4  -7   8        2.55        5.70      4.92 o
  -3  -7   8       74.43       60.62     11.92 o
  -2  -7   8        7.73        6.87      5.29 o
  -1  -7   8        8.94        6.72      4.93 o
   0  -7   8        0.03        0.57      3.90 o
   1  -7   8        2.14        3.65      5.52 o
   2  -7   8        0.09        2.24      4.07 o
   3  -7   8        0.00       -7.95      5.69 o
  -8  -6   8        0.48        6.65      6.30 o
  -7  -6   8       25.35       27.45      6.68 o
  -6  -6   8       48.80       70.25     11.43 o
  -5  -6   8        0.31       -1.40      3.74 o
  -4  -6   8       31.12       33.35      9.09 o
  -3  -6   8       39.33       36.63      9.03 o
  -2  -6   8        7.85        3.82      2.52 o
  -1  -6   8       66.29       67.05     11.47 o
   0  -6   8        4.84        1.78      4.14 o
   1  -6   8       69.10       60.39     11.31 o
   2  -6   8        1.48       12.65      6.71 o
   3  -6   8        2.67       -0.04      3.58 o
   4  -6   8       82.82       93.38     15.83 o
  -8  -5   8        0.07       -0.05      5.25 o
  -7  -5   8        8.05        3.16      3.22 o
  -6  -5   8        0.06       -1.67      2.70 o
  -5  -5   8        2.92        2.42      3.92 o
  -4  -5   8       18.37       26.47      8.08 o
  -3  -5   8       98.88       91.89     13.51 o
  -2  -5   8       34.20       22.24      6.50 o
  -1  -5   8       17.89       18.45      3.10 o
   0  -5   8       38.58       51.76      8.57 o
   1  -5   8        7.26        7.01      4.61 o
   2  -5   8      258.24      262.20     23.28 o
   3  -5   8       30.60       32.12      9.25 o
   4  -5   8      119.99      126.82     17.66 o
   5  -5   8       59.11       51.53     12.47 o
  -8  -4   8        1.69        2.09      3.92 o
  -7  -4   8        5.84        0.16      3.81 o
  -6  -4   8        1.63       -2.26      3.13 o
  -5  -4   8        0.07       -0.31      3.81 o
  -4  -4   8      173.40      172.30     18.24 o
  -3  -4   8       16.41       16.14      5.85 o
  -2  -4   8      149.67      124.52     14.81 o
  -1  -4   8       11.33       10.74      1.99 o
   0  -4   8      268.34      293.61     22.32 o
   1  -4   8       13.68       15.21      6.03 o
   2  -4   8       12.02       11.51      5.82 o
   3  -4   8       21.79       19.71      6.00 o
   4  -4   8       59.54       56.67     11.48 o
   5  -4   8      128.03      152.26     19.63 o
   6  -4   8       16.65       26.67      9.74 o
  -8  -3   8       35.41       38.40     10.71 o
  -7  -3   8       14.00       14.45      6.84 o
  -6  -3   8       58.32       69.24      8.87 o
  -5  -3   8       13.36       15.71      6.50 o
  -4  -3   8        7.98       10.71      5.60 o
  -3  -3   8        3.17        3.17      3.99 o
  -2  -3   8        0.96       -2.00      3.53 o
  -1  -3   8      207.60      169.26     11.95 o
   0  -3   8      100.57      102.61      5.87 o
   1  -3   8        6.86        8.43      4.32 o
   2  -3   8       11.26        6.10      4.42 o
   3  -3   8      100.26      111.74     14.19 o
   4  -3   8       10.99       18.64      6.81 o
   5  -3   8      102.32      115.05     15.90 o
   6  -3   8        3.20        7.93      6.09 o
   7  -3   8       11.91        8.88      5.72 o
  -8  -2   8        5.53        1.64      3.59 o
  -7  -2   8        1.75        7.06      5.63 o
  -6  -2   8        3.88        4.60      3.42 o
  -5  -2   8        5.29        4.41      4.75 o
  -4  -2   8       14.61       14.00      6.03 o
  -3  -2   8      147.64      149.80     15.98 o
  -2  -2   8      163.33      143.87     14.93 o
  -1  -2   8        3.79        0.03      3.11 o
   0  -2   8       26.62       34.61      3.98 o
   1  -2   8        0.00       -1.00      1.76 o
   2  -2   8      161.01      160.27     15.70 o
   3  -2   8       62.33       50.80      4.64 o
   4  -2   8       35.64       30.72      8.30 o
   5  -2   8       37.84       24.71      7.75 o
   6  -2   8       24.30       25.73      7.84 o
   7  -2   8        1.84        1.83      4.79 o
   8  -2   8        0.12        0.77      5.02 o
  -8  -1   8        6.46        3.05      6.03 o
  -7  -1   8       14.56       14.92      4.33 o
  -6  -1   8        0.14        4.71      5.69 o
  -5  -1   8        4.97        5.36      5.03 o
  -4  -1   8       53.22       59.31      8.02 o
  -3  -1   8       31.95       20.42      4.30 o
  -2  -1   8      111.86      121.15      6.25 o
  -1  -1   8      100.45       69.91     12.53 o
   0  -1   8        0.59       -1.43      3.80 o
   1  -1   8      419.85      422.55     14.17 o
   2  -1   8        1.06        2.57      1.77 o
   3  -1   8       75.84       73.45      4.31 o
   4  -1   8       30.31       24.71      6.59 o
   5  -1   8       27.07       20.19      6.53 o
   6  -1   8      110.39      123.09     16.00 o
   7  -1   8      249.33      285.64     25.52 o
   8  -1   8       79.79       90.52     15.64 o
  -7   0   8       32.24       20.44      5.23 o
  -6   0   8        8.76       12.47      4.84 o
  -5   0   8       17.38       19.20      5.63 o
  -4   0   8      162.45      168.02     19.21 o
  -3   0   8       10.08        6.56      3.34 o
  -2   0   8        7.58        7.81      2.07 o
  -1   0   8      816.66      838.25     14.49 o
   0   0   8      112.80      121.09      8.50 o
   1   0   8        5.07        2.10      1.78 o
   2   0   8      202.56      219.01     12.84 o
   3   0   8       51.89       61.05      4.15 o
   4   0   8       41.64       34.23      9.29 o
   5   0   8       27.90       18.37      6.37 o
   6   0   8        3.08       -1.93      3.22 o
   7   0   8       23.39       17.73      6.51 o
   8   0   8        2.73        6.07      4.81 o
   9   0   8        1.80        2.42      4.09 o
  -7   1   8        0.46        7.90      8.94 o
  -6   1   8        0.02        4.71      3.37 o
  -5   1   8       12.23       14.83      4.58 o
  -4   1   8       48.35       48.98     11.71 o
  -3   1   8      526.36      572.31     33.05 o
  -2   1   8      222.26      232.27     13.00 o
  -1   1   8        0.24        0.03      1.37 o
   0   1   8      294.53      327.11     13.57 o
   1   1   8        5.63        9.65      1.71 o
   2   1   8       86.94       82.36      3.37 o
   3   1   8      133.01      136.01      5.93 o
   4   1   8      170.98      189.92     11.15 o
   5   1   8      132.66      137.38     23.03 o
   6   1   8       32.06       19.67      6.30 o
   7   1   8        0.03       -0.89      3.55 o
   8   1   8        3.08       -1.51      4.42 o
   9   1   8        8.58       12.32      6.63 o
  -6   2   8        2.73        3.31      6.39 o
  -5   2   8        0.00        4.29      2.70 o
  -4   2   8        6.37        5.15      6.00 o
  -3   2   8       60.62       95.40     15.22 o
  -2   2   8        7.91       15.73      8.22 o
  -1   2   8       24.20       26.20      4.64 o
   0   2   8       47.13       49.23      7.84 o
   1   2   8      221.92      212.17      7.70 o
   2   2   8      108.70      112.50      4.86 o
   3   2   8        3.08        4.43      1.90 o
   4   2   8        1.55       -0.66      3.68 o
   5   2   8      135.49      132.93      9.84 o
   6   2   8      315.84      323.71     36.95 o
   7   2   8      114.15      147.97     15.61 o
   8   2   8       88.11       88.80     12.42 o
   9   2   8        0.29       -2.97      5.22 o
  -6   3   8       83.41       78.02     17.73 o
  -5   3   8       58.44       86.05     17.02 o
  -4   3   8       75.28       98.80     16.11 o
  -3   3   8        3.61        7.22      7.92 o
  -2   3   8      101.67      115.42     15.27 o
  -1   3   8      160.70      157.69     16.67 o
   0   3   8      219.20      243.13      9.35 o
   1   3   8      108.79       98.28      5.54 o
   2   3   8       54.61       54.68      3.99 o
   3   3   8       42.51       41.58      3.71 o
   4   3   8      249.55      254.37      8.57 o
   5   3   8       21.03       20.83      1.94 o
   6   3   8       31.49       32.89     10.56 o
   7   3   8       18.61       30.98     10.70 o
   8   3   8        0.19        4.57      3.35 o
   9   3   8       24.04       22.17      4.97 o
  -5   4   8        2.91        5.06      8.05 o
  -4   4   8        0.76       -1.41      5.67 o
  -3   4   8       48.47       53.00     13.10 o
  -2   4   8      199.77      211.65     21.14 o
  -1   4   8       68.34       71.25     12.01 o
   0   4   8        1.41        1.42      9.18 o
   1   4   8        4.43       -2.69      3.27 o
   2   4   8        1.61        1.53      1.39 o
   3   4   8       31.41       24.74      2.56 o
   4   4   8     2402.33     2528.12     27.35 o
   5   4   8        0.55       -0.87      2.09 o
   6   4   8       12.66       14.14      4.17 o
   7   4   8        1.52        3.61      3.39 o
   8   4   8       51.28       41.30      6.07 o
   9   4   8        0.02       -5.31      7.37 o
  -4   5   8        4.24        6.04      6.05 o
  -3   5   8       10.72       15.19      7.47 o
  -2   5   8       27.78       33.81      9.27 o
  -1   5   8        0.19       -1.51      6.63 o
   0   5   8       38.74       32.29      5.60 o
   1   5   8      208.18      214.10     12.95 o
   2   5   8      103.17      123.32      9.40 o
   3   5   8       16.49       13.00      2.69 o
   4   5   8       66.70       61.49      6.68 o
   5   5   8      145.54      151.62      9.62 o
   6   5   8        8.85       10.47      5.24 o
   7   5   8       11.82       23.72      8.15 o
   8   5   8       45.97       63.48     19.23 o
   9   5   8        1.06        0.18      4.11 o
  -3   6   8       39.21       57.07     13.16 o
  -2   6   8       14.16       11.98      5.97 o
  -1   6   8       31.08       24.35      8.06 o
   0   6   8       53.80       55.25      7.66 o
   1   6   8      134.18      119.09     10.62 o
   2   6   8       26.54       22.21     14.24 o
   3   6   8        0.24       -0.45      2.64 o
   4   6   8      150.22      155.87     11.01 o
   5   6   8       17.57       26.51      4.72 o
   6   6   8        2.33       -3.57      5.51 o
   7   6   8       46.87       45.58     11.50 o
   8   6   8        1.82        6.12     14.37 o
   9   6   8        4.77        9.55     14.25 o
  -2   7   8      110.67      125.22     19.40 o
  -1   7   8       13.28        8.60      5.88 o
   0   7   8        0.00        7.48      4.38 o
   1   7   8       21.20       17.73      4.97 o
   2   7   8       58.14       47.13      7.00 o
   3   7   8       17.63       15.33      3.05 o
   4   7   8       32.88       33.51      4.74 o
   5   7   8       64.86       81.31      8.57 o
   6   7   8        0.07      -10.71      7.70 o
   7   7   8       26.58       30.03      8.67 o
   8   7   8        2.69        0.14      4.20 o
   9   7   8       15.60       18.79     13.22 o
   0   8   8        8.51        5.12      4.05 o
   1   8   8        5.64       13.31      5.13 o
   2   8   8       15.33       13.63      6.26 o
   3   8   8        1.99       -0.16      2.50 o
   4   8   8       44.35       43.14      5.64 o
   5   8   8        4.02        6.01      3.72 o
   6   8   8        9.28       16.71      7.06 o
   7   8   8       10.61        9.86      4.18 o
   8   8   8       10.89       18.71      5.71 o
   2   9   8        2.59        1.86      3.64 o
   3   9   8       20.35        7.52      4.13 o
   4   9   8        8.84        5.12      2.43 o
   5   9   8       11.22        3.05      2.03 o
   6   9   8        9.30        9.17      3.13 o
  -5  -8   9        0.01       -1.55      4.23 o
  -4  -8   9        8.69        8.25      6.10 o
  -3  -8   9        0.09        6.47      5.35 o
  -2  -8   9       14.27       14.92      6.56 o
  -1  -8   9        0.06       -3.39      4.19 o
   0  -8   9        0.38       -0.58      3.88 o
  -6  -7   9        3.49        8.78      4.64 o
  -5  -7   9       58.72       72.43     14.56 o
  -4  -7   9        5.08        1.29      3.59 o
  -3  -7   9        9.81        4.14      5.27 o
  -2  -7   9       14.10       14.38      6.36 o
  -1  -7   9        3.30       -4.28      4.03 o
   0  -7   9        8.15        9.97      6.14 o
   1  -7   9        3.55        3.56      4.92 o
   2  -7   9        0.69        3.43      5.97 o
  -7  -6   9        0.95        3.79      3.07 o
  -6  -6   9       30.01       29.21      6.86 o
  -5  -6   9       16.13        9.70      6.29 o
  -4  -6   9        3.24        8.09      4.84 o
  -3  -6   9       46.36       42.35     10.52 o
  -2  -6   9        3.93        6.35      5.49 o
  -1  -6   9       11.96       14.16      6.24 o
   0  -6   9       23.43       26.70      8.37 o
   1  -6   9       12.27       16.98      7.36 o
   2  -6   9        2.87        1.73      4.17 o
   3  -6   9       16.66       18.00      7.35 o
   4  -6   9        3.38        4.26      5.63 o
  -7  -5   9        8.58        9.39      4.43 o
  -6  -5   9       16.98       19.26      5.16 o
  -5  -5   9        4.64       12.06      7.12 o
  -4  -5   9        0.15       -1.81      3.93 o
  -3  -5   9        0.00        1.73      3.21 o
  -2  -5   9        9.69       11.12      4.77 o
  -1  -5   9      102.46       93.60     14.27 o
   0  -5   9        4.69       10.20      5.28 o
   1  -5   9       22.23       23.33      7.60 o
   2  -5   9      117.12      141.96     17.87 o
   3  -5   9       35.07       28.00      9.01 o
   4  -5   9        0.02        6.26      7.13 o
   5  -5   9        1.04        2.33      5.07 o
  -8  -4   9        1.40       -0.66      4.12 o
  -7  -4   9       12.44       16.71      8.05 o
  -6  -4   9        0.41        0.05      3.22 o
  -5  -4   9        4.30        5.14      4.91 o
  -4  -4   9       59.57       59.46     11.82 o
  -3  -4   9       16.69       16.71      6.46 o
  -2  -4   9        0.06       -2.07      4.29 o
  -1  -4   9       73.34       51.36     10.70 o
   0  -4   9        9.63        9.94      6.02 o
   1  -4   9      103.99      118.55     15.19 o
   2  -4   9      173.36      165.34     18.33 o
   3  -4   9        2.48        1.08      3.62 o
   4  -4   9       38.35       39.09     10.26 o
   5  -4   9        8.03       13.44      6.57 o
   6  -4   9       33.49       23.50      8.79 o
  -8  -3   9        0.03        0.36      5.26 o
  -7  -3   9        5.99        1.77      4.20 o
  -6  -3   9       40.65       36.10      7.12 o
  -5  -3   9       11.80       22.34      7.80 o
  -4  -3   9        0.14       -1.51      3.40 o
  -3  -3   9        0.65       -0.79      3.84 o
  -2  -3   9       28.85       43.03      9.25 o
  -1  -3   9       75.47       81.54      5.73 o
   0  -3   9      464.54      510.22     44.17 o
   1  -3   9       48.61       37.71      8.98 o
   2  -3   9      109.94      101.45     13.79 o
   3  -3   9        1.14       -5.34      4.21 o
   4  -3   9        3.49        5.55      4.83 o
   5  -3   9        0.15        2.68      3.71 o
   6  -3   9       18.54       14.86      7.08 o
  -7  -2   9        8.60        5.57      4.47 o
  -6  -2   9       23.66       19.94      7.60 o
  -5  -2   9       16.81       14.12      6.02 o
  -4  -2   9       22.72       13.79      5.35 o
  -3  -2   9       65.56       65.75     11.22 o
  -2  -2   9       40.59       44.71      9.59 o
  -1  -2   9       73.83       63.59     10.20 o
   0  -2   9       25.83       24.96      5.73 o
   1  -2   9       45.85       44.94      4.99 o
   2  -2   9      283.59      321.70     30.54 o
   3  -2   9      138.28      124.69     15.39 o
   4  -2   9       16.76       13.10      5.49 o
   5  -2   9        2.73       -1.24      4.14 o
   6  -2   9       10.09        3.42      4.13 o
   7  -2   9        0.97        6.31      6.19 o
  -7  -1   9        1.23        2.17      3.41 o
  -6  -1   9       14.84        7.91      3.69 o
  -5  -1   9       34.45       12.82      6.27 o
  -4  -1   9      218.50      222.24     15.24 o
  -3  -1   9      219.06      198.56     13.55 o
  -2  -1   9       25.94       17.92      6.21 o
  -1  -1   9       21.32       18.23      5.56 o
   0  -1   9      106.15      111.67     12.64 o
   1  -1   9       54.80       61.15      5.90 o
   2  -1   9       61.62       69.37      6.48 o
   3  -1   9       80.72       95.23      8.38 o
   4  -1   9       64.73       62.86     10.95 o
   5  -1   9      120.46      109.13     14.55 o
   6  -1   9       48.63       48.19     10.73 o
   7  -1   9        1.11        1.79      3.90 o
   8  -1   9       78.71       84.78     15.30 o
  -7   0   9        7.29        3.44      3.97 o
  -6   0   9       29.22       27.80      6.28 o
  -5   0   9      152.98      148.15     20.42 o
  -4   0   9      326.06      353.45     19.13 o
  -3   0   9       31.25       35.94      6.36 o
  -2   0   9       20.20       19.10      4.74 o
  -1   0   9      134.25      138.89     10.29 o
   0   0   9      514.07      530.76     18.58 o
   1   0   9       23.98       19.35      4.26 o
   2   0   9       11.11       10.35      3.63 o
   3   0   9       69.82       61.37      4.38 o
   4   0   9        4.04        9.00      4.18 o
   5   0   9      386.84      397.30     25.84 o
   6   0   9       87.80       91.11     13.60 o
   7   0   9       36.69       30.09      8.58 o
   8   0   9        8.17       12.16      6.08 o
  -6   1   9       75.82       78.17      9.88 o
  -5   1   9        0.08        4.84      3.35 o
  -4   1   9      101.77      112.46     16.87 o
  -3   1   9       97.24      104.46     10.13 o
  -2   1   9      316.43      298.84     15.53 o
  -1   1   9       55.19       58.19      8.24 o
   0   1   9        5.07        6.90      2.85 o
   1   1   9      158.09      170.04     10.07 o
   2   1   9       61.14       50.46      4.01 o
   3   1   9      329.76      328.29     12.71 o
   4   1   9       32.22       38.85      5.57 o
   5   1   9      205.61      219.10     25.91 o
   6   1   9      161.91      142.42     15.63 o
   7   1   9       14.25       10.36      4.92 o
   8   1   9       29.24       27.63      8.44 o
   9   1   9        3.57        7.91      5.18 o
  -6   2   9        0.13        6.37      9.56 o
  -5   2   9       19.04       22.63      9.13 o
  -4   2   9      221.45      220.78     24.21 o
  -3   2   9       90.42      121.28     16.81 o
  -2   2   9        5.27        0.89      5.77 o
  -1   2   9       38.64       35.58      5.73 o
   0   2   9      134.74      135.35      9.34 o
   1   2   9       63.06       74.61      4.92 o
   2   2   9       22.55       26.80      2.53 o
   3   2   9       90.67       95.44      6.92 o
   4   2   9      244.89      247.19     12.72 o
   5   2   9       25.26       25.88      5.93 o
   6   2   9      346.63      377.05     28.83 o
   7   2   9        0.19        3.68      2.87 o
   8   2   9        6.42        6.33      5.10 o
   9   2   9        3.69        2.68      3.10 o
  -5   3   9       38.41       44.76     13.88 o
  -4   3   9       17.00       34.57     11.35 o
  -3   3   9       12.65       21.64      9.36 o
  -2   3   9      205.86      219.96     21.63 o
  -1   3   9       28.12       31.04      9.09 o
   0   3   9      229.88      240.93     12.23 o
   1   3   9      112.85      116.70      6.46 o
   2   3   9       35.69       38.37      3.54 o
   3   3   9      174.57      175.49      6.58 o
   4   3   9      285.72      300.76      9.97 o
   5   3   9      173.17      157.50     10.42 o
   6   3   9        0.24        0.14      2.12 o
   7   3   9      128.32      147.34     20.68 o
   8   3   9        0.34        1.44      2.53 o
   9   3   9       60.57       61.49      8.15 o
  -5   4   9        0.31       38.37     13.84 o
  -4   4   9        1.67       11.42     10.17 o
  -3   4   9        2.71       17.34      9.60 o
  -2   4   9        0.45        9.57      6.85 o
  -1   4   9       10.44       14.83      6.87 o
   0   4   9       73.30       65.76      7.35 o
   1   4   9      240.72      225.39      9.22 o
   2   4   9       36.00       26.01      4.92 o
   3   4   9      349.44      357.54      9.66 o
   4   4   9       99.75       97.32      5.81 o
   5   4   9      306.30      322.64     14.09 o
   6   4   9       61.92       64.42      6.89 o
   7   4   9       35.39       51.22      6.98 o
   8   4   9        7.08        6.32     12.90 o
   9   4   9        0.05       -1.40      5.33 o
  -4   5   9        0.10        5.51      7.84 o
  -3   5   9       81.43      111.98     18.26 o
  -2   5   9        6.20        6.43      5.71 o
  -1   5   9        0.35       -5.35      6.54 o
   0   5   9        0.01        4.04      6.24 o
   1   5   9       63.30       63.24      9.85 o
   2   5   9       11.86        3.63      4.58 o
   3   5   9       12.99       10.76      2.40 o
   4   5   9        0.41        0.51      2.39 o
   5   5   9        9.88        9.94      3.01 o
   6   5   9       76.20       64.49     11.36 o
   7   5   9       27.32       56.39     12.09 o
   8   5   9       20.56       30.82     11.14 o
   9   5   9        2.61        0.28      4.91 o
  -3   6   9        2.11        0.21      5.33 o
  -2   6   9        4.76        6.02      6.43 o
  -1   6   9        3.28       -4.52      5.90 o
   0   6   9       31.63       32.99      6.29 o
   1   6   9      105.43      107.89     10.31 o
   2   6   9       65.15       63.58     14.17 o
   3   6   9        4.25        4.77      2.85 o
   4   6   9        5.99        2.32      3.01 o
   5   6   9        0.70        7.05      3.47 o
   6   6   9       62.51       47.38     10.36 o
   7   6   9       24.62       37.24      9.79 o
   8   6   9       13.35       23.77      9.88 o
   9   6   9       34.31       46.55     12.52 o
  -1   7   9        1.41       -3.28      5.87 o
   0   7   9        2.87        4.51      5.37 o
   1   7   9        6.12        4.20      3.39 o
   2   7   9        1.77        0.83     12.07 o
   3   7   9       39.15       49.01      5.71 o
   4   7   9       24.50       22.69      4.93 o
   5   7   9       47.66       47.70      5.37 o
   6   7   9        0.39       -0.80      3.79 o
   7   7   9        0.06       -6.16      5.27 o
   8   7   9       28.45       36.16      7.61 o
   1   8   9        0.21        5.40      4.26 o
   2   8   9        0.05        2.19      3.78 o
   3   8   9        5.45        4.93      2.88 o
   4   8   9       24.36       25.76      4.71 o
   5   8   9        2.76       -0.75      2.10 o
   6   8   9       14.64       16.34      7.22 o
   7   8   9       20.44       25.32      8.83 o
   4   9   9       20.02       20.44      4.62 o
   5   9   9        0.03        0.04      4.78 o
  -3  -8  10        0.53        1.39      4.29 o
  -2  -8  10        0.04       -0.27      3.44 o
  -5  -7  10        7.06       12.33      8.00 o
  -4  -7  10       22.27       18.12      7.98 o
  -3  -7  10        0.13       -5.82      5.99 o
  -2  -7  10        0.64        1.28      4.51 o
  -1  -7  10        1.07        0.13      3.73 o
   0  -7  10        1.37        9.57      6.13 o
   1  -7  10       31.74       26.56     10.05 o
  -6  -6  10        0.00        3.68      3.70 o
  -5  -6  10       13.99       11.77      6.68 o
  -4  -6  10        0.32        0.39      3.44 o
  -3  -6  10        0.03        1.66      3.45 o
  -2  -6  10       29.40       34.36      9.89 o
  -1  -6  10        6.06        9.36      5.31 o
   0  -6  10        0.06       -0.77      3.23 o
   1  -6  10        0.31       -0.80      4.15 o
   2  -6  10       24.90       25.96      8.25 o
   3  -6  10        0.04        0.57      4.64 o
  -7  -5  10       10.62       15.56      5.91 o
  -6  -5  10        1.70        1.56      4.95 o
  -5  -5  10        0.02        4.72      5.53 o
  -4  -5  10       11.49        8.18      6.25 o
  -3  -5  10        4.74        9.11      6.12 o
  -2  -5  10        4.47        5.59      4.92 o
  -1  -5  10        6.45        0.00      3.19 o
   0  -5  10       16.53       14.79      6.70 o
   1  -5  10        1.69        8.48      5.25 o
   2  -5  10       12.37       16.83      7.73 o
   3  -5  10        0.03       -1.61      4.13 o
   4  -5  10       11.17       18.23      7.67 o
  -7  -4  10        0.12        4.55      5.83 o
  -6  -4  10       17.78       21.85      5.87 o
  -5  -4  10       25.78       28.90      9.03 o
  -4  -4  10       13.04       17.88      7.26 o
  -3  -4  10       40.19       43.44     10.32 o
  -2  -4  10       19.95       17.41      6.36 o
  -1  -4  10        3.30        2.53      4.23 o
   0  -4  10       53.89       50.71     10.23 o
   1  -4  10      109.83      114.88     16.40 o
   2  -4  10       10.34       14.48      6.38 o
   3  -4  10        3.75        0.21      3.42 o
   4  -4  10       59.39       53.42     12.02 o
   5  -4  10        0.44       -0.98      3.73 o
  -7  -3  10        0.74       -1.27      3.94 o
  -6  -3  10        0.41        6.15      4.79 o
  -5  -3  10        0.23       -0.56      3.60 o
  -4  -3  10        5.99       -1.32      3.39 o
  -3  -3  10        9.02        6.13      3.73 o
  -2  -3  10      191.05      179.37     19.43 o
  -1  -3  10       21.50       11.36      4.91 o
   0  -3  10      106.16       93.45     13.49 o
   1  -3  10       25.22       28.63      7.85 o
   2  -3  10        0.76        2.83      3.70 o
   3  -3  10       30.91       25.88      7.87 o
   4  -3  10       45.77       45.14     10.03 o
   5  -3  10       21.56       31.36      9.73 o
   6  -3  10        8.03       14.05      7.93 o
  -7  -2  10        8.44        9.74      6.81 o
  -6  -2  10       20.82       25.72      8.76 o
  -5  -2  10        3.07        3.84      5.14 o
  -4  -2  10        3.88        5.64      3.17 o
  -3  -2  10       18.30       27.01      7.65 o
  -2  -2  10      130.54      122.54     15.47 o
  -1  -2  10        4.15        6.37      4.64 o
   0  -2  10        0.20       -0.32      1.90 o
   1  -2  10        4.05        6.09      2.35 o
   2  -2  10       30.61       42.19     11.81 o
   3  -2  10       60.93       73.58     12.40 o
   4  -2  10        2.21        3.42      4.22 o
   5  -2  10        4.39       -0.02      4.25 o
   6  -2  10        1.25       -0.18      3.98 o
   7  -2  10        4.37       -4.05      5.19 o
  -7  -1  10        0.23       -2.36      4.67 o
  -6  -1  10        9.93        9.37      3.64 o
  -5  -1  10        6.98        7.90      6.94 o
  -4  -1  10       85.43       86.30      9.94 o
  -3  -1  10       25.77       24.69      6.90 o
  -2  -1  10       11.17       11.46      5.68 o
  -1  -1  10       19.86       18.95      5.57 o
   0  -1  10        2.33       -0.17      2.05 o
   1  -1  10        1.77        4.65      2.46 o
   2  -1  10       86.05       87.59      7.67 o
   3  -1  10        5.71        9.61      3.84 o
   4  -1  10       31.08       26.96      7.43 o
   5  -1  10       36.16       41.83      9.59 o
   6  -1  10        1.55       -0.19      4.18 o
   7  -1  10       34.17       35.10      9.78 o
  -6   0  10        0.27        8.27      4.35 o
  -5   0  10       22.20       21.01      9.98 o
  -4   0  10       26.74       21.44      5.98 o
  -3   0  10        1.62       -0.34      2.97 o
  -2   0  10        0.70        1.39      2.46 o
  -1   0  10       41.40       43.40      8.14 o
   0   0  10      118.14      102.17     12.37 o
   1   0  10       60.83       63.00      6.66 o
   2   0  10       26.35       25.35      4.49 o
   3   0  10        0.44       -2.34      2.27 o
   4   0  10       66.80       69.03      9.87 o
   5   0  10      463.43      453.68     28.50 o
   6   0  10        8.45        9.94      5.49 o
   7   0  10       15.59       23.03      7.96 o
   8   0  10        1.49       -2.51      3.62 o
  -6   1  10       20.28       35.68     13.03 o
  -5   1  10        2.93        3.03      2.95 o
  -4   1  10       13.57        8.24      6.88 o
  -3   1  10      126.61      140.46     12.23 o
  -2   1  10       31.60       32.06      5.90 o
  -1   1  10      129.17      149.66     13.63 o
   0   1  10       29.05       32.09      6.88 o
   1   1  10       19.32       16.95      4.00 o
   2   1  10      111.86      101.99      8.25 o
   3   1  10      345.40      320.40     20.42 o
   4   1  10       47.03       35.31      6.24 o
   5   1  10       32.63       35.02      6.08 o
   6   1  10        2.64       -0.88      3.53 o
   7   1  10        0.58        0.92      4.22 o
   8   1  10      137.04      129.26     17.83 o
  -5   2  10       14.94       28.84     11.38 o
  -4   2  10       13.32        3.77      5.14 o
  -3   2  10      115.54      141.71     19.30 o
  -2   2  10       79.25       76.48      8.49 o
  -1   2  10       13.73       13.38      4.00 o
   0   2  10        8.51        6.73      3.19 o
   1   2  10        4.87       10.23      5.70 o
   2   2  10       76.00       71.73      4.28 o
   3   2  10      588.34      616.95     12.05 o
   4   2  10       40.25       26.34      4.70 o
   5   2  10       25.03       21.65      6.23 o
   6   2  10       82.40       86.82     13.28 o
   7   2  10       18.03       17.59      6.63 o
   8   2  10        5.46        9.20      5.08 o
  -5   3  10        0.22       -1.00      6.61 o
  -4   3  10        5.98        4.50      5.37 o
  -3   3  10       17.20       22.75      9.86 o
  -2   3  10       59.00       77.71     14.76 o
  -1   3  10       17.94       43.02     11.42 o
   0   3  10      300.04      307.28     14.81 o
   1   3  10        8.75       18.08      3.18 o
   2   3  10        2.80       -0.87      4.50 o
   3   3  10      146.66      142.39      6.30 o
   4   3  10       42.99       42.84      4.10 o
   5   3  10       79.94       80.66      7.91 o
   6   3  10       12.61       17.84      4.44 o
   7   3  10       34.30       42.68     18.21 o
   8   3  10        0.54       -0.32      3.26 o
   9   3  10       46.55       40.11      6.71 o
  -4   4  10        1.70        9.61     10.48 o
  -3   4  10       13.56       21.36     10.14 o
  -2   4  10        6.68       20.46      9.51 o
  -1   4  10       58.81       66.54     13.67 o
   0   4  10        9.03        8.24      6.82 o
   1   4  10       60.19       63.26      5.24 o
   2   4  10        0.06       -0.85      2.52 o
   3   4  10      238.05      238.07      8.33 o
   4   4  10       44.33       42.12      6.41 o
   5   4  10       14.03        8.64      2.53 o
   6   4  10        1.31        2.15      2.42 o
   7   4  10        6.25       15.53      8.27 o
   8   4  10       84.68      138.83     20.82 o
   9   4  10       30.45       24.26      7.96 o
  -3   5  10      115.51      146.52     21.23 o
  -2   5  10       11.72       23.13      8.80 o
  -1   5  10        0.28        2.14      5.80 o
   0   5  10       20.63       19.81     10.03 o
   1   5  10       50.09       52.85      7.12 o
   2   5  10       85.99       90.04      8.56 o
   3   5  10       17.45       15.24      3.12 o
   4   5  10       39.84       43.24      4.76 o
   5   5  10        1.13        1.88      4.00 o
   6   5  10      167.45      192.47     20.72 o
   7   5  10       43.59       47.07     11.76 o
   8   5  10       15.76       18.64      9.87 o
  -2   6  10       32.71       48.33     13.32 o
  -1   6  10       17.23       19.90      8.09 o
   0   6  10       67.34       74.16     13.32 o
   1   6  10        4.40        0.81      2.75 o
   2   6  10        0.22       -6.49      4.33 o
   3   6  10       92.58       86.25      7.19 o
   4   6  10        5.52       -0.24      2.07 o
   5   6  10      134.26      140.13     17.53 o
   6   6  10       48.65       65.06     12.55 o
   7   6  10        5.40       -3.96      4.99 o
   8   6  10        0.25       16.26      8.78 o
   0   7  10       18.81       22.56      7.94 o
   1   7  10        0.63       -0.89      4.55 o
   2   7  10        5.09        3.27      6.61 o
   3   7  10        4.34       -1.88      3.96 o
   4   7  10        6.95        7.40      3.30 o
   5   7  10        4.56        2.26      3.29 o
   6   7  10        1.73        9.31      3.67 o
   7   7  10        0.00       -1.06      4.75 o
   2   8  10        0.07       -3.28      3.61 o
   3   8  10        0.11       -1.00      3.83 o
   4   8  10        3.13        1.16      2.97 o
   5   8  10        0.07        4.54      3.76 o
   6   8  10        1.35        1.85      8.05 o
  -4  -7  11        1.18        4.67      4.67 o
  -3  -7  11       10.09       11.65      7.34 o
  -2  -7  11        2.65        5.63      5.90 o
  -1  -7  11        0.14       -0.68      4.74 o
   0  -7  11        2.79        9.32      6.89 o
  -5  -6  11        8.89        2.68      5.17 o
  -4  -6  11        0.01        3.36      5.43 o
  -3  -6  11        1.18        4.25      6.01 o
  -2  -6  11        0.07        2.32      6.00 o
  -1  -6  11        0.87        7.36      5.84 o
   0  -6  11        2.60       11.20      7.59 o
   1  -6  11       16.27       15.41      7.35 o
   2  -6  11        2.63        7.98      6.93 o
  -6  -5  11        2.24        9.81      4.77 o
  -5  -5  11        0.67       -1.85      4.30 o
  -4  -5  11        2.37        1.24      4.95 o
  -3  -5  11       12.70       16.85      7.17 o
  -2  -5  11        6.11       10.42      5.75 o
  -1  -5  11        2.85        2.71      3.25 o
   0  -5  11        0.51       -6.45      5.91 o
   1  -5  11       30.69       38.41     10.59 o
   2  -5  11        0.26        3.02      3.37 o
   3  -5  11       11.55        3.05      3.77 o
  -6  -4  11        0.32       -0.25      3.61 o
  -5  -4  11       31.59       22.97      8.68 o
  -4  -4  11       11.00       12.28      6.89 o
  -3  -4  11        2.53        0.95      4.46 o
  -2  -4  11        0.26        2.15      4.27 o
  -1  -4  11        0.44       -3.63      6.01 o
   0  -4  11       45.13       29.23      8.32 o
   1  -4  11      242.37      274.52     25.07 o
   2  -4  11       16.26       18.52      8.97 o
   3  -4  11        6.07       15.69      8.23 o
   4  -4  11       15.18       14.08      6.45 o
  -6  -3  11        1.10        2.44      3.32 o
  -5  -3  11       79.62       90.95     15.51 o
  -4  -3  11        0.01        4.10      5.10 o
  -3  -3  11        0.69       -1.77      3.44 o
  -2  -3  11        6.89        9.91      5.84 o
  -1  -3  11        0.44       -7.00      5.61 o
   0  -3  11        6.54        7.19      4.25 o
   1  -3  11       19.03       20.17      7.66 o
   2  -3  11       13.12        8.72      6.27 o
   3  -3  11        0.08        1.44      4.01 o
   4  -3  11      122.67      140.89     18.35 o
   5  -3  11       14.53       27.34      9.07 o
  -6  -2  11       41.44       44.08     11.17 o
  -5  -2  11       55.10       55.47     12.69 o
  -4  -2  11       23.11       34.57      9.41 o
  -3  -2  11        2.93        5.52      4.71 o
  -2  -2  11       77.76       72.14     12.45 o
  -1  -2  11       18.32        7.39      4.64 o
   0  -2  11        3.49        4.62      3.07 o
   1  -2  11        0.05       -2.29      2.07 o
   2  -2  11       77.35       93.58     15.62 o
   3  -2  11        0.60        2.93      4.72 o
   4  -2  11      119.56      130.18     17.32 o
   5  -2  11        1.63        1.17      3.48 o
   6  -2  11        1.10       -5.72      6.22 o
  -6  -1  11        7.46       13.44      7.09 o
  -5  -1  11      103.50      121.22     17.56 o
  -4  -1  11       13.34        8.29      5.28 o
  -3  -1  11       55.03       49.81     10.41 o
  -2  -1  11        9.08        3.32      3.96 o
  -1  -1  11        0.53        2.41      4.34 o
   0  -1  11       51.55       47.89      6.00 o
   1  -1  11      120.76      139.56      9.91 o
   2  -1  11      125.91      121.89      9.49 o
   3  -1  11       15.35       15.47      5.23 o
   4  -1  11        6.08        8.24      5.26 o
   5  -1  11      119.69      106.07     15.60 o
   6  -1  11       14.35        4.58      4.00 o
   7  -1  11       10.06        7.66      4.02 o
  -6   0  11       15.48       17.79      6.01 o
  -5   0  11       59.26       80.99     16.87 o
  -4   0  11       10.02        7.34      4.12 o
  -3   0  11        0.02       -1.37      2.71 o
  -2   0  11        9.69        1.63      2.86 o
  -1   0  11      160.10      161.52     12.24 o
   0   0  11        9.28        2.89      3.28 o
   1   0  11       22.82       25.27      4.34 o
   2   0  11        7.67        7.45      3.50 o
   3   0  11      264.93      281.32     21.89 o
   4   0  11       14.98        8.72      7.38 o
   5   0  11      132.03      138.04     16.62 o
   6   0  11        0.40       -0.03      3.15 o
   7   0  11        2.25       -2.47      3.02 o
  -5   1  11        2.50        3.62      7.04 o
  -4   1  11        4.05       15.44      8.85 o
  -3   1  11       19.53       22.26      5.54 o
  -2   1  11        6.23        4.09      2.75 o
  -1   1  11      187.03      194.26     13.24 o
   0   1  11       20.08       13.65      3.76 o
   1   1  11       23.23       15.07      2.77 o
   2   1  11       89.07       84.60      7.91 o
   3   1  11      115.35      128.53     18.07 o
   4   1  11       19.01       14.83      3.55 o
   5   1  11        4.39        2.19      3.02 o
   6   1  11       12.20       15.76      6.69 o
   7   1  11       32.95       33.30      8.79 o
   8   1  11       40.33       52.29     11.55 o
  -5   2  11        7.45       11.19      9.59 o
  -4   2  11       14.04       19.44      9.66 o
  -3   2  11       12.92       24.81     10.09 o
  -2   2  11        4.62        5.41      3.24 o
  -1   2  11      116.49      121.64     10.56 o
   0   2  11       38.96       33.62      5.60 o
   1   2  11      190.09      205.05     12.44 o
   2   2  11      243.66      257.20     11.08 o
   3   2  11      201.60      202.35      9.44 o
   4   2  11       20.11       12.52      4.56 o
   5   2  11       17.11       11.98      3.77 o
   6   2  11        9.99       12.99      4.44 o
   7   2  11        3.00       -0.93      2.97 o
   8   2  11       12.21       12.48      6.02 o
  -4   3  11       15.80       42.56     11.62 o
  -3   3  11        0.17       -9.67      7.90 o
  -2   3  11        0.43        0.73      5.44 o
  -1   3  11       33.25       36.91      6.54 o
   0   3  11       94.80       93.07      8.88 o
   1   3  11        9.25        8.38      2.90 o
   2   3  11        0.57        0.85      1.76 o
   3   3  11       36.43       42.58      4.73 o
   4   3  11        1.23        2.59      2.37 o
   5   3  11       30.05       33.97      8.88 o
   6   3  11       78.96       92.11      9.53 o
   7   3  11        0.01       -0.29      6.13 o
   8   3  11        0.65        0.26      3.13 o
  -3   4  11        2.28       13.70      9.49 o
  -2   4  11       30.58       44.32     12.82 o
  -1   4  11       39.41       54.96     13.25 o
   0   4  11       18.41       31.58      9.96 o
   1   4  11        2.68        9.44      4.03 o
   2   4  11        0.20        1.86      4.54 o
   3   4  11       12.04       12.39      2.55 o
   4   4  11        7.17       13.70      3.50 o
   5   4  11        5.61        0.86      4.50 o
   6   4  11       23.74       23.49      7.94 o
   7   4  11        8.03        8.93      7.06 o
   8   4  11       46.56       86.92     17.19 o
  -2   5  11        0.00        7.91      7.67 o
  -1   5  11        9.70       11.07      7.84 o
   0   5  11        0.04        9.78      7.17 o
   1   5  11        1.97        7.60      3.84 o
   2   5  11       25.37       39.51      5.99 o
   3   5  11       51.28       50.27      5.22 o
   4   5  11        7.66        3.89      5.84 o
   5   5  11        4.32       11.99      6.51 o
   6   5  11       47.42       44.94     10.28 o
   7   5  11       27.73       23.91      8.78 o
   8   5  11      105.76      186.39     23.97 o
  -1   6  11       21.98       28.96     10.51 o
   0   6  11       13.02       16.63      8.01 o
   1   6  11        5.28        9.58      5.86 o
   2   6  11       46.66       51.15      7.37 o
   3   6  11        1.03       -2.88      2.90 o
   4   6  11        9.13       13.99      3.98 o
   5   6  11       12.60       11.97      3.59 o
   6   6  11      164.58      193.14     22.08 o
   7   6  11       12.80       19.02      7.27 o
   1   7  11        0.97        1.78      7.60 o
   2   7  11        0.03        1.45      3.62 o
   3   7  11       23.79       19.15      3.96 o
   4   7  11        5.05        5.68      3.57 o
   5   7  11        5.16        6.02      3.17 o
   6   7  11        1.39        2.39      3.49 o
  -3  -6  12        2.55        6.23      5.35 o
  -2  -6  12        1.58        1.73      3.47 o
  -1  -6  12        0.42       -0.60      4.23 o
   0  -6  12       12.21       18.40      9.37 o
  -5  -5  12        0.21       -2.95      3.84 o
  -4  -5  12        0.64        2.61      5.12 o
  -3  -5  12       50.63       57.53     12.97 o
  -2  -5  12        3.15       -2.05      5.19 o
  -1  -5  12       12.44       17.46      7.24 o
   0  -5  12        4.58        4.22      4.39 o
   1  -5  12        2.46        4.36      6.13 o
   2  -5  12        2.94        2.42      5.52 o
  -5  -4  12        0.01        4.72      5.41 o
  -4  -4  12        0.01        0.74      4.81 o
  -3  -4  12       19.81       14.48      7.49 o
  -2  -4  12        2.99        1.96      4.22 o
  -1  -4  12       21.26       25.78      8.36 o
   0  -4  12        6.60       -1.62      5.00 o
   1  -4  12        0.46        6.00      5.53 o
   2  -4  12       11.68        4.86      4.49 o
   3  -4  12       18.18       24.40      9.11 o
   4  -4  12        0.99        2.28      3.99 o
  -5  -3  12       23.39       22.31      9.17 o
  -4  -3  12        0.04        2.52      4.39 o
  -3  -3  12       26.76       37.75     10.04 o
  -2  -3  12       26.33       24.31      8.56 o
  -1  -3  12        3.40       -0.07      4.60 o
   0  -3  12        0.07       -1.10      4.88 o
   1  -3  12      124.72      124.73     16.91 o
   2  -3  12        2.54        3.00      4.61 o
   3  -3  12        0.52       -4.80      4.48 o
   4  -3  12       38.60       44.11     11.17 o
   5  -3  12        0.08       -0.77      4.23 o
  -5  -2  12        0.06       -3.32      5.68 o
  -4  -2  12       36.53       50.27     11.47 o
  -3  -2  12        2.09        1.36      3.50 o
  -2  -2  12       42.00       56.10     11.75 o
  -1  -2  12       35.02       32.13      9.54 o
   0  -2  12        7.43       -2.46      5.28 o
   1  -2  12       56.96       52.88     10.92 o
   2  -2  12       19.57       20.43      8.02 o
   3  -2  12       23.13       19.32      6.97 o
   4  -2  12      110.57      111.70     16.93 o
   5  -2  12       21.81       15.93      7.06 o
  -5  -1  12        0.71        2.61      5.78 o
  -4  -1  12        3.76        0.74      4.20 o
  -3  -1  12       23.16       23.68      8.08 o
  -2  -1  12       56.80       61.66     11.74 o
  -1  -1  12       12.64       16.47      6.39 o
   0  -1  12       10.86       11.69      3.42 o
   1  -1  12       41.33       47.08      6.91 o
   2  -1  12      131.05      143.48     10.94 o
   3  -1  12       33.21       35.22     14.78 o
   4  -1  12       15.58       11.62      6.03 o
   5  -1  12        9.96        5.53      4.71 o
   6  -1  12       12.56       14.12      6.44 o
  -5   0  12       13.94       24.35     11.04 o
  -4   0  12       14.74       14.06      5.46 o
  -3   0  12        2.75        0.37      3.38 o
  -2   0  12       13.59        7.59      4.86 o
  -1   0  12       16.61       17.54      6.70 o
   0   0  12       15.31       15.59      5.84 o
   1   0  12       90.89       84.21      8.32 o
   2   0  12       56.98       63.97     12.11 o
   3   0  12       93.95       86.25      8.70 o
   4   0  12        0.01        1.54      4.08 o
   5   0  12       23.53       32.71     10.22 o
   6   0  12        0.36        5.30      5.12 o
   7   0  12        6.61        5.53      4.61 o
  -4   1  12        5.22       10.19      9.00 o
  -3   1  12        9.71        8.87      4.26 o
  -2   1  12        1.35        0.43      3.73 o
  -1   1  12      148.35      145.61     12.09 o
   0   1  12       14.91        9.68      3.96 o
   1   1  12        0.00       -3.60      3.27 o
   2   1  12       12.41       12.28      3.72 o
   3   1  12       85.23       84.95     13.10 o
   4   1  12        2.50       -0.77      4.54 o
   5   1  12        0.20        0.28      6.01 o
   6   1  12       48.90       42.50     14.89 o
   7   1  12       19.29       12.30      5.59 o
  -4   2  12       25.56       32.74     12.56 o
  -3   2  12        0.12       -1.22      5.55 o
  -2   2  12      108.20      110.56     11.32 o
  -1   2  12        3.66        1.81      5.36 o
   0   2  12       76.45       80.68      8.84 o
   1   2  12       10.32       10.43      3.13 o
   2   2  12      221.73      240.18     11.46 o
   3   2  12        6.68        2.70      2.31 o
   4   2  12        2.04       -0.74      3.03 o
   5   2  12        8.16        8.23      3.47 o
   6   2  12       53.39       60.37      8.35 o
   7   2  12       89.48       79.58     13.06 o
  -3   3  12        9.07        8.70      7.68 o
  -2   3  12        4.00        7.61      7.54 o
  -1   3  12        0.93        4.65      3.20 o
   0   3  12       29.96       31.26      5.80 o
   1   3  12        8.91        9.59      2.89 o
   2   3  12        4.15        4.26      2.44 o
   3   3  12        4.09        0.74      2.09 o
   4   3  12       76.43       87.34      8.64 o
   5   3  12       30.33       30.15      7.44 o
   6   3  12        1.64        0.35      3.39 o
   7   3  12        7.02       14.12      7.71 o
  -2   4  12       17.78       12.14      8.38 o
  -1   4  12       71.87       75.31     15.68 o
   0   4  12        7.50        9.97      6.22 o
   1   4  12        0.97        4.28      5.25 o
   2   4  12       15.29       13.59      3.80 o
   3   4  12        3.01        2.51      3.65 o
   4   4  12       75.56       95.43     14.76 o
   5   4  12       18.61       18.30      7.00 o
   6   4  12        3.63       -0.16      3.86 o
   7   4  12        4.55       11.17      7.40 o
  -1   5  12        4.25        8.41      8.43 o
   0   5  12       26.20       26.45     10.96 o
   1   5  12       21.63       24.90      8.51 o
   2   5  12        0.15        7.63      5.96 o
   3   5  12        0.57        1.49      3.72 o
   4   5  12        0.69       -3.67      3.76 o
   5   5  12       34.53       51.32     12.11 o
   6   5  12       37.41       47.49     11.77 o
   7   5  12       42.15       56.73     13.25 o
   1   6  12        4.68       12.28      7.85 o
   2   6  12        1.89        4.72      5.52 o
   3   6  12       15.05        7.05      8.13 o
   4   6  12       25.40       26.89      8.40 o
   5   6  12        0.02        2.54      5.76 o
   6   6  12        1.67       -2.98      5.37 o
   4   7  12       23.11       26.02      8.77 o
  -3  -5  13        0.75        9.87      7.79 o
  -2  -5  13        0.97       -3.86      4.03 o
  -1  -5  13        2.80        7.39      5.60 o
   0  -5  13       10.07        8.42      6.71 o
   1  -5  13        2.81        1.82      4.64 o
  -4  -4  13        0.02        6.72      5.87 o
  -3  -4  13        4.42        7.95      6.88 o
  -2  -4  13        0.06       -2.98      4.93 o
  -1  -4  13        3.61        5.96      4.92 o
   0  -4  13        9.75       11.81      6.88 o
   1  -4  13        0.15        3.05      4.14 o
   2  -4  13        2.36        0.40      4.25 o
  -4  -3  13       30.62       29.60      9.69 o
  -3  -3  13        4.13       -3.57      3.98 o
  -2  -3  13        0.07       -1.52      4.22 o
  -1  -3  13       35.03       38.05     10.45 o
   0  -3  13        0.21       -6.72      5.06 o
   1  -3  13       13.52       15.10      7.03 o
   2  -3  13        1.17        3.49      5.12 o
   3  -3  13        2.27       -0.18      3.68 o
   4  -3  13       21.32       33.22      9.84 o
  -4  -2  13        3.35        3.55      4.44 o
  -3  -2  13        0.40       -0.10      3.80 o
  -2  -2  13       21.84       22.76      8.25 o
  -1  -2  13        4.11        5.53      3.79 o
   0  -2  13        4.36       -0.62      5.68 o
   1  -2  13       16.06       13.04      6.46 o
   2  -2  13      236.31      259.02     24.74 o
   3  -2  13        0.01       -7.56      6.48 o
   4  -2  13       44.06       42.70     11.36 o
  -4  -1  13        6.06       11.82      5.82 o
  -3  -1  13        2.25        2.78      3.45 o
  -2  -1  13       48.69       44.53     10.47 o
  -1  -1  13        0.96       -3.81      3.30 o
   0  -1  13        5.50        1.06      3.86 o
   1  -1  13        5.36        6.98      4.25 o
   2  -1  13       61.11       58.74     11.95 o
   3  -1  13       21.67       25.08      8.00 o
   4  -1  13        6.68       10.21      4.77 o
   5  -1  13        0.94        1.63      3.90 o
  -4   0  13        0.32        1.47      3.32 o
  -3   0  13        0.00        3.56      4.14 o
  -2   0  13       15.56       15.34      7.07 o
  -1   0  13        1.33       -2.57      3.17 o
   0   0  13       44.16       48.06      6.66 o
   1   0  13       35.97       27.51      5.00 o
   2   0  13       96.04      116.37     15.35 o
   3   0  13        4.81        1.01      2.63 o
   4   0  13        0.03       -2.82     10.47 o
   5   0  13        7.08       11.69      4.72 o
   6   0  13       21.94       19.36      7.84 o
  -3   1  13        7.97        8.13      4.08 o
  -2   1  13        0.48        0.94      4.30 o
  -1   1  13       15.44       12.26      4.32 o
   0   1  13        9.53        3.74      6.09 o
   1   1  13        0.76       -0.46      2.48 o
   2   1  13       60.21       72.47      8.32 o
   3   1  13        4.19        7.94      2.56 o
   4   1  13       30.43       30.40      5.55 o
   5   1  13        1.83        1.23      4.04 o
   6   1  13        4.37        9.55     14.20 o
  -3   2  13        0.08        1.62      7.03 o
  -2   2  13        8.81        7.94      4.31 o
  -1   2  13       14.38        7.13      3.64 o
   0   2  13       16.86       12.45      4.14 o
   1   2  13        1.01       -2.50      2.44 o
   2   2  13        3.83        0.97      1.98 o
   3   2  13       19.40       22.60      6.98 o
   4   2  13        3.18        1.32      2.70 o
   5   2  13        4.36        0.02      2.67 o
   6   2  13        3.72       11.68      7.74 o
  -2   3  13        0.16       -3.23      6.58 o
  -1   3  13       16.95       21.05      5.58 o
   0   3  13       28.34       31.93      6.04 o
   1   3  13       15.53       19.54      4.66 o
   2   3  13       15.41       21.26      4.98 o
   3   3  13        0.24        1.27      3.21 o
   4   3  13       14.78       15.79      6.73 o
   5   3  13        2.70       -2.61      5.43 o
   6   3  13        1.09        6.76      5.70 o
  -1   4  13        5.79        3.84      5.52 o
   0   4  13       21.72       19.48      8.48 o
   1   4  13        9.27        3.10      4.70 o
   2   4  13        3.18        2.89      3.84 o
   3   4  13       12.68       20.02      7.22 o
   4   4  13        5.24        7.14      3.59 o
   5   4  13       15.24       16.89      6.85 o
   6   4  13        0.61       -2.22      5.75 o
   1   5  13       10.57       16.94      8.35 o
   2   5  13       34.36       37.18      7.13 o
   3   5  13        3.63       -0.50      4.99 o
   4   5  13        3.09        2.35      3.15 o
   5   5  13        2.63        9.44      6.64 o
  -1  -4  14        1.48        4.08      5.81 o
   0  -4  14        1.36       -3.76      5.55 o
  -2  -3  14        5.07        8.82      6.42 o
  -1  -3  14        5.41        5.15      5.72 o
   0  -3  14        8.70        9.95      6.40 o
   1  -3  14        1.20        5.23      5.23 o
   2  -3  14        6.52        6.19      5.08 o
  -3  -2  14        0.36       -0.13      3.82 o
  -2  -2  14       13.57        9.05      5.90 o
  -1  -2  14       29.55       36.88      9.95 o
   0  -2  14        0.01       -4.89      5.17 o
   1  -2  14        5.40       -3.35      4.13 o
   2  -2  14        4.94        8.89      5.54 o
   3  -2  14        4.63       10.92      5.96 o
  -3  -1  14        0.66        0.20      3.28 o
  -2  -1  14        6.71       -0.44      4.95 o
  -1  -1  14        6.02        7.30      5.25 o
   0  -1  14        0.04        4.42      4.58 o
   1  -1  14        9.45        4.14      4.52 o
   2  -1  14      110.39       96.70     15.58 o
   3  -1  14        1.96       -4.38      5.18 o
   4  -1  14        9.71       -0.82      4.89 o
  -2   0  14        4.78       14.45      6.56 o
  -1   0  14       22.42       30.61      8.80 o
   0   0  14       13.00       12.81      6.45 o
   1   0  14       18.62       16.21      6.66 o
   2   0  14        2.91        2.37      3.02 o
   3   0  14        5.73        2.30      3.12 o
   4   0  14        5.10       -0.11      3.30 o
  -2   1  14        1.17        1.67      6.24 o
  -1   1  14       28.67       21.18      5.52 o
   0   1  14        2.12        1.80      3.19 o
   1   1  14        3.92        3.77      2.75 o
   2   1  14        0.27       -0.47      2.99 o
   3   1  14       69.07       72.43      8.81 o
   4   1  14        5.26        2.48      2.55 o
   5   1  14        0.66       -0.68      6.17 o
  -1   2  14        6.35        5.90      3.70 o
   0   2  14        4.36        2.23      3.38 o
   1   2  14        3.34        2.65      2.23 o
   2   2  14        5.94        6.15      2.94 o
   3   2  14       56.02       64.40      8.39 o
   4   2  14        0.15       -0.07      2.49 o
   5   2  14       15.69       17.36      5.90 o
   0   3  14       28.03       20.39      8.76 o
   1   3  14        2.24       10.90      6.61 o
   2   3  14        0.61        4.07      3.10 o
   3   3  14        1.73       11.09      6.01 o
   4   3  14        5.70       14.75      6.78 o
   5   3  14        7.37       12.69      5.96 o
   1   4  14       17.78       16.01      8.60 o
   2   4  14        0.05       -5.45      6.38 o
   3   4  14       46.33       58.83     12.11 o
   4   4  14        1.53        2.67      4.08 o
   0  -1  15       18.84       18.45      7.88 o
   1  -1  15        5.98        4.87      5.14 o
   2  -1  15        0.12       -2.04      4.65 o
   0   0  15        0.10       -1.16      3.21 o
   1   0  15        3.79        3.36      4.80 o
   2   0  15        0.06        2.70      3.27 o
   0   1  15        4.30        1.82      2.45 o
   1   1  15        1.94       -2.03      4.07 o
   2   1  15        2.14        0.82      3.88 o
   3   1  15        4.77       11.02      6.80 o
   2   2  15        2.69        4.54      3.32 o
 
